# Supplementary material for: Temporal Effects on Radiation Responses in Nonhuman Primates: Identification of Biofluid Small Molecule Signatures by Gas Chromatography–Mass Spectrometry Metabolomics
Source: Metabolites. 2019 May 15;9(5):98. doi: 10.3390/metabo9050098 (PMC6571779; doi:10.3390/metabo9050098)
Supplement: Supplementary file 1 [file metabolites-09-00098-s001.zip]

Archive with 3 entries (2 files):
- Supplementary Materials/
- Supplementary Materials/Supplementary File S2.xlsx
- Supplementary Materials/Supplementary Materials.pdf
