# Supplementary material for: Temporal Effects on Radiation Responses in Nonhuman Primates: Identification of Biofluid Small Molecule Signatures by Gas Chromatography–Mass Spectrometry Metabolomics
Source: Metabolites. 2019 May 15;9(5):98. doi: 10.3390/metabo9050098 (PMC6571779; doi:10.3390/metabo9050098)
Supplement: Supplementary file 1 [file metabolites-09-00098-s001.zip › Supplementary Materials/Supplementary File S2.xlsx]

## Sheet: Urine
Putative ID	Pre	Pre	Pre	Pre	Pre	Pre	Pre	Pre	Pre	Pre	Pre	Pre	Pre	Pre	Pre	Pre	1d	1d	1d	1d	1d	1d	1d	3d	3d	3d	3d	3d	3d	3d	5d	5d	5d	5d	5d	5d	5d	5d	7d	7d	7d	7d	7d	7d	7d	7d	15d	15d	15d
Ethyl cinnamate	0.024571	0	0	0	0	0	0	0	0	0.0117096	0	0	0	0	0	0	0.0129591	0	0	0	0	0	0	0	0	0	0	0	0	0	0	0	0	0	0	0	0	0	0	0	0.0095635	0	0	0	0.00405926	0	0.012775	0	0
monosaccharide	0	0	0	0	0	0	0	0.0373869	0	0	0	0.00559309	0	0	0	0	0.00375349	0.00260666	0	0	0	0	0.0181626	0	0	0	0	0	0	0	0	0.00451372	0	0	0.105739	0	0	0	0	0	0.000995158	0	0	0	0.00144433	0	0	0	0
methionine sulfoxide 2	0	0	0	0	0	0.0301975	0	0	0	0	0	0	0.00999208	0	0	0	0.00818243	0	0	0	0	0	0	0	0	0	0	0	0	0	0	0	0	0	0.152798	0	0	0	0	0	0.00175052	0	0	0.0304326	0	0	0.00478226	0	0.0545829
ornithine	0	0	0	0	0	0	0	0	0	0	0	0.0105605	0.0105632	0	0	0	0.00732505	0	0	0.00640497	0	0	0.0128094	0	0	0.00858367	0	0	0	0	0	0	0	0.00481543	0	0	0	0	0	0.0102439	0.00132219	0	0	0	0.00715255	0	0	0	0
aspartic acid	0	0	0	0	0	0	0	0.0132261	0	0	0	0	0.00889781	0	0	0	0	0.00147311	0	0.00366939	0.00403627	0	0	0	0	0	0	0	0	0	0	0	0	0.00298001	0.0583667	0	0	0	0	0	0.000421728	0	0	0	0.000893026	0	0	0	0
3,4-dihydroxybenzoic acid	0.00959556	0	0	0	0	0	0	0	0	0.00715853	0	0	0	0	0	0	0.0150927	0	0	0	0	0	0	0	0	0	0	0	0	0	0.00846619	0	0	0	0	0	0	0	0	0	0.00457146	0	0	0	0.000994128	0	0.00655245	0	0
Glucose-1-phosphate	0.030724	0	0	0.155202	0	0.034499	0	0	0.00187019	0.016508	0	0.0133193	0.0129132	0	0	0	0.0166579	0	0	0.00388762	0	0	0.0110634	0	0	0.0426533	0.0167321	0.0346497	0	0	0.0121529	0.00429504	0.0077023	0	0.054062	0	0.0264744	0	0	0.00728373	0.00599028	0.0131924	0	0.0158468	0.0101444	0.0161397	0.0112358	0.00612395	0.0144243
norvaline	0.00136416	0	0	0.237674	0	0.0397501	0.0409686	0	0.00115892	0.00429742	0	0.0181122	0.0178691	0	0	0.0166166	0.00443473	0.0028043	0	0.00721152	0	0	0.027883	0	0.0256516	0	0.00314341	0.0200349	0	0	0	0.0148004	0	0	0.0743595	0	0.0351616	0.00367477	0.0289529	0.00633982	0.00354492	0	0	0	0.00171776	0	0.00250062	0.00871737	0.0224549
3-Aminoisobutyric acid	0	0	0	0	0	0	0	0	0	0	0	0.00768664	0	0	0	0	0.00589889	0	0.0269491	0	0	0	0	0	0	0	0	0	0	0	0.0154019	0.00957152	0	0	0	0	0	0	0	0	0.00596748	0	0	0	0.00293651	0	0	0	0
sarcosine	0	0	0	0	0	0	0	0	0	0	0	0	0.0205392	0	0	0	0.00478945	0	0.0177571	0	0	0	0	0	0	0	0.0108304	0	0	0	0	0	0	0	0.0881611	0	0	0	0	0	0.00125709	0	0	0	0.00154464	0	0.00434477	0	0
5-Methoxytryptamine	0	0	0.0101688	0	0	0	0	0	0	0	0	0.00762631	0	0	0	0.0141928	0	0	0	0.00472445	0	0	0	0	0	0	0	0	0	0	0	0	0	0.0120253	0	0	0	0	0.00560221	0	0	0	0	0	0	0.0132586	0.00331972	0	0
Carbobenzyloxy-L-leucine degr	0.0519963	0.0257399	0	0.427932	0	0	0	0	0	0.0563079	0.116056	0	0	0	0	0	0.0159484	0	0	0	0	0	0.0160495	0.00182748	0	0.0327848	0	0	0	0	0	0	0	0	0	0	0	0	0	0	0.00916242	0.0147398	0	0	0.00391458	0	0.0337764	0	0
D-alanyl-D-alanine	0.0430358	0.0508887	0	0.247876	0	0.739015	0.178992	0.0759149	0.0281278	0.0144095	0.110427	0.0890837	0.185235	0	0	0.0532291	0.0175686	0	0.0365759	0	0	0	0.0079171	0	0	0.124177	0.0603166	0.148476	0	0	0.0214618	0.0521369	0	0.0166804	0.898788	0	0.280438	0.0211599	0	0.105613	0.0301059	0.0191998	0	0.0536582	0.0211557	0.0218015	0.0432182	0.0229405	0.108335
4-Hydroxyquinazoline	0	0	0	0	0	0	0	0	0	0	0	0	0	0	0	0	0.0506926	0.00562915	0.170321	0	0.0403189	0.35102	0.246174	0	0	0	0.0749003	0	0	0	0.119062	0	0	0.0382397	0	0	0.438062	0.0115625	0	0	0	0	0	0	0	0	0	0	0
5-Methoxytryptamine	0.00400169	0	0.0352027	0.129815	0	0.149677	0	0	0	0.00583817	0	0.00630685	0.0304603	0	0	0.0212337	0.00847081	0	0	0	0	0	0	0	0.00980775	0	0	0	0	0	0	0.00237107	0	0	0	0	0	0.00422003	0	0.00491584	0.00223683	0	0	0.0184562	0	0.015931	0.00546782	0	0
Indolelactate	0.0046072	0	0	0.181303	0	0.0874429	0.0585943	0.0295738	0.0041409	0.0035826	0.0422511	0.0105899	0.0170848	0	0	0.0203895	0.00388439	0.00350973	0.0139364	0.00660455	0.0108346	0.0232043	0.00610881	0.00137018	0.00757243	0.0133565	0.00876048	0.0201802	0	0	0.00651742	0.00966384	0.0104124	0.0192503	0.0875789	0	0.0511172	0.00800662	0	0.0142692	0.0037176	0.0035698	0	0.0153471	0.00467791	0.0136003	0.00794754	0.0157267	0.0248391
unknown	0.0557551	0	0	0	0	0.248346	0	0	0.0102595	0	0	0.0293665	0.0404233	0	0	0	0	0.00661941	0	0	0	0.0103203	0.019227	0.00119144	0.00453797	0.0312764	0.0272156	0.0744344	0	0	0.000780403	0.0122241	0	0.00207013	0.205817	0	0	0	0	0.00260217	0.0037812	0	0	0.0229154	0.00929921	0	0.00588723	0.0252469	0.0829807
asparagine	0	0	0	0	0	0.066727	0.0730746	0.0133143	0	0.00383136	0	0.00954116	0.0186582	0.019753	0	0.0329789	0.0084284	0	0	0	0	0	0.00259253	0.000634101	0.010337	0	0	0.0166754	0	0	0	0.0100475	0	0.00899164	0.104159	0	0.0447927	0	0	0.0196549	0.00430035	0	0	0	0.00434992	0.0174321	0.00703036	0	0.0238438
MALONAMIDE	0.00481643	0	0	0	0	0.0229829	0	0.0220049	0.00121611	0	0	0.0140711	0.00605022	0	0	0.00790841	0	0	0	0	0	0	0	0	0	0.00756927	0.00685609	0.0192895	0	0	0	0.00401334	0.0172159	0	0.242584	0	0	0	0	0	0.000763984	0	0	0.0071117	0.0289533	0	0	0.0103783	0.0420925
unknown	0	0.037624	0	0	0	0.0860056	0.0852788	0	0.00649902	0	0	0	0	0	0	0.0537789	0.00273754	0	0	0	0	0	0	0	0	0	0	0.179085	0	0	0.00732951	0.0411879	0.0464758	0.0365182	0.130349	0.0443928	0.0888541	0.0132426	0	0.0179462	0.00271625	0	0.0649328	0.13473	0.00913214	0.0917127	0	0	0.0432731
unknown	0	0	0	0	0	0	0	0	0	0	0	0	0	0	0	0	0.00940176	0	0	0	0	0	0	0.00600859	0	0	0	0	0	0	0.00613387	0.0225932	0.120623	0	0	0	0	0	0	0	0.00646501	0	0	0.0277652	0.138448	0	0	0	0
Orotic acid	0.00184474	0	0	0	0	0.0327641	0	0	0.00183525	0	0	0.00555649	0	0	0	0	0.00254335	0	0	0	0	0	0.0029148	0	0	0	0	0	0	0	0	0	0	0	0	0	0	0.00185393	0	0	0	0	0	0	0	0	0	0.00488147	0
Isoxanthopterin	0.00200573	0	0.0158125	0.234201	0	0.0135136	0.0213953	0	0.00344753	0.00441005	0	0.00513523	0.0096455	0	0	0.0130547	0.00133238	0.00217121	0.0109565	0	0	0	0	0	0.00691261	0.00519858	0	0	0	0	0	0.00514463	0	0	0	0	0	0.00484191	0.0110467	0.00291641	0.000914353	0	0	0.00792345	0	0	0.00922733	0	0.0124765
5-Methoxytryptamine	0	0	0	0	0	0	0.113793	0	0	0.00834572	0	0	0	0	0	0	0	0	0	0	0	0	0	0	0	0	0	0	0	0	0	0	0	0	0	0	0	0	0	0	0	0	0	0	0	0	0	0	0
2,8-Dihydroxyquinoline	0.0065332	0.0127986	0.0232541	0.122583	0.0215378	0.0602858	0.0706704	0.0437549	0.00406107	0.0082784	0.0696109	0.00510096	0.0124842	0.0334137	0.0243696	0.0317438	0.0074274	0.00231189	0.0109694	0	0	0	0.00425922	0.00115006	0.00597281	0.0159607	0.0114644	0.0541077	0	0	0.00495824	0.00719495	0.00695326	0.014763	0.078851	0.0273211	0.0458343	0.00165652	0.0151042	0.0170736	0.00198323	0.00670504	0.0126538	0.0232328	0.00551773	0.0361957	0.00687593	0.0130274	0.0851985
unknown	0.00493302	0	0	0	0	0.00972487	0	0	0	0.00377949	0	0.0037707	0.00388811	0	0	0	0.00287137	0	0.00615381	0	0	0	0.00226861	0	0	0.0139281	0.00599369	0.0108707	0	0	0.00368356	0	0.0057172	0	0.0161557	0	0	0	0	0	0.00221348	0.00425952	0	0.00475001	0.00310959	0.00839417	0.00277043	0	0.00801375
glycine	0.0046969	0	0	0.211592	0	0.349057	0.227684	0.0296281	0.00391949	0	0.108313	0.0247063	0.0485476	0	0.0381668	0.0664126	0.013139	0	0.0202269	0.00279892	0	0.00203867	0.00573217	0	0	0.0275106	0.0260844	0.0639284	0	0	0.0092788	0.00824224	0	0.030566	0.212481	0	0.163144	0.00994524	0.0128624	0.0194093	0.00200484	0.00952506	0	0.0591682	0.00311103	0.0503428	0.0071514	0.0225653	0.128774
2-Ketovaleric acid	0	0	0	0	0	0.257851	0	0	0.0155341	0.0191059	0	0	0	0	0	0	0.00984863	0	0	0	0	0	0	0	0	0	0.0190918	0	0	0	0	0.0259665	0	0.0260601	0.271961	0	0.0974146	0	0	0.0367141	0.00577644	0	0	0.0630411	0.0103326	0	0	0.129917	0.0897475
3-Phenyllactic acid	0.016853	0.020695	0.0908571	0.990747	0.0331375	0.331916	0.538944	0.0670886	0.00919435	0.0142105	0.163056	0.0511591	0.0546911	0.223402	0.0805288	0.263188	0.0276938	0	0.0359024	0	0	0	0.00912208	0.00188993	0.0100948	0.028959	0.0224565	0.150519	0	0	0.00469302	0.0146477	0.00943262	0.0438837	0.360927	0.0213379	0.0853104	0.00832941	0.0405413	0.046226	0.00510003	0.00773218	0	0.132678	0.0069229	0.0473282	0.0254955	0.0341504	0.280022
N-formyl-L-methionine	0.00521122	0	0.0265758	0.128166	0	0.0464257	0.040551	0.0163351	0.0050593	0	0.0399993	0.00846991	0.012209	0.027104	0	0.017785	0	0.00425524	0.0404989	0.00829587	0	0	0.00641283	0.00238476	0.0108445	0.0103237	0.00796814	0.0187304	0	0	0.00400324	0.00895768	0	0.00842764	0.0523502	0	0	0.00407302	0.0145695	0	0	0.00434652	0	0	0.00244409	0	0.00579757	0.0168109	0.027972
uracil-5-carboxylic acid	0.000548652	0	0.0104375	0.0689093	0	0	0	0	0	0	0	0	0	0	0	0	0	0	0.0163169	0	0	0	0	0	0	0	0	0	0	0	0	0	0	0	0	0	0	0	0.00781189	0	0.000360279	0.00222064	0	0	0	0	0.00215402	0.0111113	0
5-Methoxytryptamine	0	0	0	0.110811	0	0.0452251	0	0	0	0	0	0.0106673	0.0227752	0.0238098	0	0	0.00201178	0	0	0	0	0	0.0022376	0	0.0177637	0	0.00239505	0	0	0	0	0	0	0	0	0	0	0.00625017	0	0	0	0	0	0	0	0	0	0	0
m-cresol	0.151964	0.616646	2.51265	33.3985	2.5014	0.942308	2.00601	1.55752	0.170275	0.781116	2.68592	0.107611	0.589539	2.33802	1.01211	1.55582	0.032851	0.171708	0.371569	0.119093	0	0.0545871	0.0646635	0.136293	1.1953	0.62748	0.057245	0.163987	8.28081	11.5058	0.0682036	0.279784	0.170446	0.0506783	0.134096	1.41815	0.733191	0.246584	0.785086	0.371732	0.0468656	0.121996	0.866508	0.394932	0.0107476	0.371091	0.630317	0.604259	0.325348
Glucose-1-phosphate	0.120958	0.0731297	0.293976	1.5206	0.224146	0.869724	0.800281	0.288824	0.0872021	0.0863431	0.763137	0.207616	0.237285	0.404432	0.290588	0.433433	0.0936139	0.0699167	0.140592	0.164656	0.162389	0.254751	0.185286	0.0308579	0.178772	0.305015	0.159307	0.378657	0.655451	0.703078	0.0699943	0.141125	0.117111	0.171137	1.05324	0.265842	0.564396	0.0790375	0.131657	0.120451	0.0272449	0.0785503	0.128543	0.301642	0.0550662	0.207667	0.0602174	0.164896	0.457456
asparagine	0.00599326	0	0	0.207006	0	0.124209	0	0	0	0	0	0.0313743	0.0606679	0	0	0.0179324	0.00637193	0	0	0	0	0	0.0129197	0	0.0185531	0	0.0230745	0	0	0	0	0.0188651	0	0.00710666	0.324966	0	0	0.0195918	0	0.0102927	0.0104096	0	0	0.0242886	0.0164524	0	0.0100947	0.0281015	0.0306555
trans-4-hydroxy-L-proline	0.0028698	0.0401591	0	0.465737	0.0861566	0.114029	0.0618284	0.129142	0	0.0156467	0.244464	0.0111604	0.096669	0	0.0977945	0.0638175	0.0225733	0.00963592	0.134075	0	0	0.0136824	0	0.00472536	0.0221192	0	0	0.0615722	0	0	0.0191457	0.0117557	0.0215403	0.039856	0.300104	0.0777717	0	0.0223011	0.0469524	0.0214641	0.0115423	0.00984338	0.0406744	0.107442	0.0216775	0	0.0260614	0.0874012	0.122582
N-Methyl-L-glutamic acid	0	0	0	0	0	0	0	0	0.00311072	0	0	0.0129802	0	0	0	0	0	0	0	0	0	0	0.00836345	0	0	0	0.00326956	0.0549675	0	0	0	0.00472614	0	0	0.117401	0	0.0945758	0	0	0	0.000971624	0	0	0	0.0010616	0	0	0	0
3-hydroxyphenylacetic acid	0.0393541	0.0832939	0.276871	3.41466	0.16545	0.97515	1.2052	0.281777	0.049247	0.0729663	0.505614	0.12733	0.231165	0.31464	0.298813	0.504974	0.0759431	0.0400578	0.158135	0.0322706	0.0132419	0.0551514	0.0496171	0.0114631	0.0874274	0.179984	0.0964267	0.362145	0.793734	0.616504	0.0550986	0.0963385	0.0609369	0.128277	1.1134	0.203071	0.585786	0.0890076	0.1758	0.122031	0.0254083	0.0512117	0.120939	0.351419	0.0339054	0.163523	0.0677465	0.134851	0.498717
unknown	0.00849132	0.0636676	0.118325	0.313078	0.124971	0.0410897	0.0995302	0.0784766	0.0102886	0.0556996	0.418933	0.00895643	0.0126041	0.0792142	0.12679	0.0377451	0.00475122	0.014931	0.0820082	0.01143	0	0.0326618	0.00769325	0.00821706	0.0323177	0.0170579	0.00486987	0.0387631	0.674137	1.04955	0.0187524	0.0135995	0.026341	0	0.0472544	0.0923381	0.0671534	0.0118334	0.0365377	0.0392847	0.00153917	0.0163899	0.0786692	0.0255286	0.00183204	0.0417375	0.0127575	0	0.0364746
5-Methoxytryptamine	0.0109701	0.034138	0.253049	1.56407	0.133202	0.298725	0.468949	0	0.0158387	0.0496878	0.203941	0.0373439	0.104386	0.192886	0.0678479	0.224699	0.0376205	0.0155888	0.0459279	0.016207	0	0	0	0.00237922	0.068553	0.0615059	0.00966812	0	0	0	0.00681743	0.0192367	0	0.0271877	0.233912	0	0.100683	0.0400392	0.15593	0.0818944	0	0.0100142	0.0413701	0.138885	0	0.142904	0.0309279	0.0637753	0.143421
unknown	0.00929494	0.0199352	0.106303	1.19464	0.0583422	0.465906	0.279868	0.0927355	0.0163162	0.0531419	0.244617	0.0753298	0.124806	0.0624542	0.127977	0.238251	0.0498272	0.0105957	0.115439	0.00692874	0	0	0.0219857	0.00406652	0.0378592	0.06331	0.0556874	0.186122	0.340637	0.422078	0.0196182	0.0481831	0.0277527	0.0596851	0.59095	0.103045	0.297744	0.0481469	0.0718251	0.0452903	0.01572	0.0188396	0.0480902	0.145164	0.0165229	0.0734862	0.03623	0.0627431	0.28794
Thymol	0	0	0	0	0	0	0	0	0	0	0	0	0	0	0	0	0	0	0	0	0	0	0	0	0	0	0	0	0	0	0	0	0	0	0	0	0	0	0	0	0	0	0	0	0	0	0	0	0
unknown	0.00462128	0.0519225	0.100148	0.182886	0.0693646	0.0207895	0.0454007	0.0608843	0.00560926	0.0397372	0.304126	0.00263038	0.00526359	0.0409018	0.0656685	0.0288379	0.00192635	0.0116487	0.0539879	0.00493222	0	0.0194487	0.00397385	0.00591397	0.0204044	0.00814699	0.00293363	0.0193136	0.505048	0.679689	0.0136745	0.00751089	0.0138123	0.0043738	0.0214848	0.0515633	0.047675	0.0073857	0.0259963	0.0242904	0.000716146	0.0134336	0.0510756	0.0109796	0.000544571	0.0209794	0.0078935	0.010729	0.0187302
2-amino-3-(4-hydroxyphenyl)propanoic acid 1	0.00319152	0	0	0	0	0	0	0	0.000241719	0	0	0	0	0.000876003	0	0	0	0	0	0.00454388	0	0	0	0	0	0	0	0	0	0	0	0	0	0	0	0	0	0.000749854	0	0	0.0024381	0	0	0	0	0	0.00458077	0	0
4-Hydroxybenzoic acid	0	0	0.0324176	0.152474	0	0.0556038	0	0.00946948	0.00220141	0	0	0.0050218	0.00845633	0	0.0406338	0.0151596	0	0	0.0205545	0.00373558	0.0327066	0.0131371	0.00668001	0	0	0	0	0.0180178	0	0	0	0.00408031	0	0.00584563	0.0559201	0	0	0.00377129	0.0116222	0	0	0	0	0.0105977	0.00138034	0	0.0036425	0.0154298	0.0229265
Thymol	0.0126717	0.0845965	0.163032	0.515218	0.19489	0.103789	0.217636	0.12692	0.0160685	0.0763086	0.531427	0.0151682	0.0303948	0.135104	0.228276	0.0686075	0.00725731	0.0247352	0.124781	0.024862	0	0.0559872	0.00927645	0.0111045	0.0454291	0.0345679	0.0107246	0.0816477	1.19551	1.74396	0.0277423	0.0221229	0.0515915	0.0218344	0.0968201	0.157919	0.14642	0.0214479	0.0534153	0.0584554	0.0028471	0.0255266	0.136864	0.0550588	0.00288353	0.0741255	0.0197365	0.0404521	0.0741207
2,8-Dihydroxyquinoline	0.00626402	0	0.250784	0.990062	0	0.0605248	0	0	0.00533709	0	0	0	0	0	0.526816	0	0.00321383	0	0.0732721	0	0	0	0	0	0.0126389	0.0152976	0.0104005	0	0	0	0	0.010017	0	0	0.0584263	0	0	0	0.0348151	0.0197915	0.00374441	0.0133401	0	0	0.00333645	0	0.0525888	0.197795	0.0453136
indole-3-acetamide	0.00251461	0	0	0	0	0.0307797	0	0	0.00129213	0.00398824	0	0.0041543	0.00282112	0	0	0	0.00133801	0	0	0	0	0	0.00270409	0	0.00185785	0	0	0.00335597	0	0	0	0.00133192	0	0	0	0	0	0	0.00188957	0.00215475	0.000507074	0	0	0.00317446	0.000465555	0	0.00171158	0	0.0135385
monosaccharide	0.0611048	0.221169	1.94589	3.55381	0.404425	1.39488	2.51312	3.88254	0.138001	0.111801	1.35388	0.493655	0.549066	0.293588	3.64727	0.887689	0.216785	0.1986	1.78308	0.534379	0.120307	3.13783	0.364589	0.140038	0.406104	1.08101	0.257576	0.722582	2.53837	1.71196	0.36122	0.368314	0.771669	0.618879	2.0749	0.541518	2.52731	0.246638	0.83515	0.329711	0.0710083	0.151272	0.224857	0.502886	0.375809	0.349564	0.0937422	1.7268	0.631831
DL-dihydrosphingosine	0.00284046	0	0.0280485	0.104574	0	0.0620404	0.0704192	0.0221426	0.0031543	0.00827648	0	0.014853	0.0182358	0.0303164	0.0292582	0.0229605	0.00535523	0	0.00574181	0.00321587	0	0	0.00438713	0.00142404	0	0.0101293	0.0106837	0.0305336	0	0	0.00535895	0.00653287	0	0.00620288	0.0563613	0	0	0.00285912	0.0208088	0	0.000993292	0	0	0.0183164	0.00214412	0.0138556	0	0.0130734	0.0442703
unknown	0	0	0.111723	0.426132	0	0.0122809	0	0.0118188	0	0	0	0.00218477	0.00297756	0	0	0.00936676	0	0	0	0.0143094	0	0	0.00122135	0	0.0470579	0	0	0	0	0	0	0	0	0	0.0139475	0	0	0.00187025	0.0322624	0	0	0	0	0	0	0	0	0	0
nicotinamide	0.00194507	0	0.0105231	0	0	0	0.0272257	0	0.00196172	0	0	0.00465813	0	0	0	0	0.00302767	0.00126174	0	0	0	0	0	0	0.00372936	0	0.00311504	0	0	0	0	0	0.00304359	0.00404444	0.0378685	0	0	0	0	0.00438095	0.00109485	0	0	0	0.00106731	0	0	0	0
pimelic acid	0.00713102	0	0	0.220159	0	0.08742	0.0712937	0.0257192	0.00579234	0	0	0.0175487	0.0168487	0.0199495	0.034518	0.031777	0.00466017	0	0.0199256	0	0.00585709	0	0.0111584	0	0	0.0152564	0.0080779	0.0254862	0	0	0.0039845	0.00974047	0	0.00754478	0.132242	0.0238387	0	0.00558881	0.0160445	0.0113884	0.00279637	0	0	0.0219348	0.00278453	0	0.00595064	0.0160392	0.0357027
5-Aminovaleric acid	0.00490293	0.0168438	0.0207961	0.953072	0.0583941	0.190275	0.111077	0.0375055	0.0106738	0.0132707	0	0.0899961	0.130421	0.0408189	0	0.0819319	0.0470692	0.0137516	0.0927754	0.076535	0	0.0134859	0.0403339	0	0.0539853	0.0164918	0.00576278	0	0	0	0.00466456	0.0324366	0	0.0895832	0.102887	0.078046	0	0.0576073	0.0404554	0.0232267	0.00733542	0.00880638	0	0.0307816	0	0.0321061	0.0499531	0.0180043	0.0639008
2,3-Dimethylsuccinic acid	0.00447512	0	0.0208762	0.0880479	0	0.0290328	0.0324707	0.0151364	0.0033394	0.00375735	0.0185807	0.00859557	0.00979367	0.0224137	0.0164892	0.0124146	0.00327645	0.00239351	0.00892336	0.00455131	0	0.00797965	0.00499164	0.000912196	0.00683548	0.0100397	0.00610232	0	0	0	0.00256206	0.0057782	0.00563876	0.00706611	0.050531	0	0	0.00311583	0	0	0.00110788	0.00253774	0	0	0.00185249	0	0	0.0100017	0
unknown	0.0161079	0	0.0436018	0.30271	0	0.126559	0.140624	0.0489149	0.0149642	0	0.0929456	0.0372032	0.0302731	0	0	0.0468415	0.0128131	0.00749121	0.0357074	0.0141488	0.0182624	0.0411481	0.0180636	0.00559883	0.0231931	0.0426627	0.0191897	0.0534316	0	0	0.00897495	0.0246828	0.0192843	0.0254164	0.192864	0	0.105182	0.00988085	0.0238877	0.0233254	0.0042559	0.00908826	0.0205956	0.0387131	0.00987794	0.0329376	0.00897505	0.0366485	0.0675138
monosaccharide	0.0106202	0	0.199292	0.304337	0	0.135736	0.163032	0	0.00752945	0.00611258	0	0.0334551	0.0293383	0.0919598	0	0.0637889	0.0145982	0.00521358	0	0.0152844	0	0	0.0187504	0.00339364	0.0242712	0.039793	0	0.0483148	0	0	0	0.0246306	0	0.0228993	0	0	0	0	0.126555	0.0267897	0.00375831	0	0	0.0480326	0.0101654	0.0357639	0.00911892	0.0445671	0.0778806
lipid	0.00515961	0	0	0	0	0.0534916	0	0	0.00360696	0	0	0	0	0	0	0	0.00409419	0	0	0	0	0	0.00901764	0	0	0	0	0	0	0	0	0	0	0	0.0692953	0	0	0	0	0	0.00292758	0	0	0	0.00200499	0	0	0	0
4-Hydroxymandelic acid	0.0059542	0	0.0306588	0.209014	0	0.120295	0.099594	0.0297723	0.00836986	0.00730401	0	0.0263939	0.0253656	0.0280575	0	0.0376661	0.00923661	0	0.0186809	0.00467715	0	0	0.00637293	0.00150846	0.0106769	0.0189183	0.0122995	0.0476076	0	0	0.0045867	0.0154191	0.00885618	0.0172904	0.207764	0	0.0777136	0.00829921	0.0164228	0.014429	0.00346279	0.00531935	0	0.0350185	0.00618978	0.0216507	0.00609495	0.0250387	0.0633426
N-Acetyltryptophan	0.0122068	0.010612	0	0.107373	0	0.0996171	0	0.0174304	0.00422619	0.00990036	0	0.00741138	0.00762879	0	0	0.0158729	0.00481681	0	0.00508145	0	0	0	0	0	0	0	0.0101346	0.0136872	0	0	0	0.00498801	0	0	0.0523992	0	0	0	0.00580498	0.00557567	0.00157892	0.00539389	0	0.0112199	0.00192653	0	0.00584261	0.00519484	0.0521541
methionine sulfoxide	0	0	0.00914895	0	0	0.069915	0	0	0	0.00924038	0	0.00926586	0.022825	0	0	0.0403095	0.0162491	0	0	0	0	0	0	0	0.00609532	0	0	0.0243174	0	0	0	0.00674531	0	0	0.293967	0	0	0.00450543	0.0105305	0.00562567	0.00328706	0	0	0.0659968	0.00373611	0.00873051	0.009508	0.0137063	0.116132
pantothenic acid	0.00790455	0	0.0463719	0.208803	0.0363424	0.0996439	0.132253	0.0462847	0.00884438	0.0140319	0.112401	0.0244062	0.0294779	0.0533882	0.0637964	0.0697778	0.00668925	0.00288592	0.0158412	0.00378401	0	0	0.00969595	0.0028814	0.0125239	0.0338779	0.01463	0.0679571	0	0	0.00863158	0.0172378	0.00608087	0.023	0.230328	0.0214798	0.119173	0.00504727	0.035682	0.0276092	0.00339243	0.00858516	0	0.0556274	0.00671917	0.0277203	0.00604932	0.028924	0.0896199
monosaccharide	0.0108585	0	0	0.105972	0	0.0696247	0.0570369	0	0.00397681	0	0	0.00896235	0.0152939	0.0202701	0	0.0148978	0.00353542	0	0	0.00797784	0.00597996	0	0.0117374	0	0.0112376	0	0.0131842	0	0	0	0	0.00691478	0	0.0265517	0.0396123	0	0.038769	0.00677557	0	0.00852026	0.00259507	0	0	0.009878	0.00312161	0.0195919	0.00513977	0	0.018735
Cysteinylglycine	0.051318	0.0947035	0.320805	3.90126	0	0	0.317261	0.383477	0.0339607	0.122073	0.224948	0	0.172248	0.115336	0.16133	0.333863	0.00993013	0.022062	0.0567925	0.0393959	0	0.108645	0.027909	0.0156498	0.366355	0.0744389	0.0363363	0	0.53464	0	0.025854	0.0307149	0	0.0456746	0	0.198476	0	0.0972625	0.133668	0.073047	0.0104707	0.0700055	0.100764	0.256151	0	0.180983	0.0725364	0.0792761	0.119383
arbutin	0.0034077	0	0	0.0609581	0	0.0688155	0.0416987	0	0.00254221	0	0	0.0108824	0.0147416	0	0	0.0217107	0.00156329	0	0	0	0	0	0.00123253	0	0.00634967	0	0.00842437	0.0245514	0	0	0	0.00736297	0	0.00701664	0.0807019	0	0	0.00552638	0.00757446	0.00630294	0.00172128	0.00436697	0	0.015888	0.00247777	0.0163764	0.00220601	0.00967624	0.0298125
cis-Phytol	0.00773634	0	0	0.194228	0	0.121477	0.143026	0.0361756	0.00816439	0	0	0.0231216	0.0260377	0	0	0.0436664	0.00707349	0	0	0	0	0	0.0063066	0	0	0.0211334	0.0156215	0.0465998	0	0	0.00636411	0.0149403	0.00990992	0.0175718	0.172409	0	0.0868597	0	0.028643	0.0195707	0.00313896	0	0	0.0372667	0.00448695	0	0.00757801	0.0328306	0.0664042
4-aminobutyric acid	0	0	0.0224642	0	0	0.0415398	0	0	0	0	0	0.0377368	0.0141764	0	0	0.0329366	0.00684657	0	0.0238503	0.00820025	0	0.0221934	0.0854086	0	0.0106639	0	0	0	0	0	0.0106982	0.00966991	0	0.026088	0	0	0.0790062	0.0184122	0.0243968	0	0.0010818	0	0	0	0	0.0300832	0	0	0
2-Monoolein	0.00592153	0	0	0.159609	0	0.104705	0	0	0.00609996	0	0	0.0226415	0.023017	0	0.0344952	0.036676	0.0109326	0	0.0247615	0	0	0	0.00545587	0	0	0.0191978	0.0147423	0	0	0	0	0.0168377	0	0.0200308	0.197412	0	0	0	0	0.0168883	0.00380414	0	0	0.034446	0.00705918	0	0.00608175	0.0309435	0.0610432
amino acid	0.00187352	0	0.0209201	0.241827	0	0	0	0	0.00283766	0.0131403	0	0	0	0	0	0	0.000843322	0	0	0	0	0	0	0	0.00698459	0	0	0	0	0	0	0.00550989	0	0	0	0	0	0	0.018265	0.00479138	0.000642131	0.00277313	0	0.00712474	0	0	0.00487571	0	0.0160839
3-(3-hydroxyphenyl)propionic acid	0.007914	0.0217394	0.0516665	0.525327	0.0530515	0.130034	0.25195	0.0154275	0.00552246	0.00476026	0.151014	0.0210815	0.0400699	0.0936189	0.025852	0.0624922	0.00909628	0.0041335	0.0175386	0.00240208	0	0.0137093	0.00278084	0.000688969	0.00552847	0.01904	0.00950187	0.0399953	0.281478	0	0.00538795	0.00576877	0	0.0103623	0.0895621	0.0402522	0.0413826	0.00284442	0.0213428	0.0131531	0.00279189	0.00638528	0	0.0222713	0.00227204	0.0138761	0.010952	0.0316749	0.109771
unknown	0.00363179	0	0.0770016	0.0965472	0.0150412	0.0478744	0.0683268	0.0110202	0.00267399	0.00324775	0.0185776	0.0117112	0.0137535	0.032244	0	0.0285816	0.00628048	0.00264201	0.0090361	0.00506412	0	0.0032265	0.00703597	0.00111499	0.0073164	0.0156425	0.00215786	0.0261554	0.0375523	0.0139113	0	0.00956741	0	0.0102281	0.067422	0.0131725	0.0315377	0.00259656	0.047423	0.0100472	0.00149086	0.000958552	0.003103	0.020728	0.00338033	0.0149747	0.00352598	0.0191492	0.0413811
Methyl-beta-D-galactopyranoside	0.00580801	0.0108287	0.0687513	0.421608	0.0344997	0.134775	0.157839	0.0379084	0.00792474	0.0116089	0.113544	0.0185985	0.0325341	0.0485443	0.0565364	0.0670945	0.0104334	0.00197587	0.0216432	0.00263919	0	0	0.00477613	0.00186042	0.015974	0.0171423	0.0165395	0.068618	0	0	0.00929563	0.0220782	0.0127791	0.0195074	0.199736	0.0267545	0.0758346	0.0108447	0.0378183	0.0196644	0.00366959	0.00680948	0.0191575	0.0542489	0.00606642	0.0266903	0.00661209	0.0273306	0.0662141
Glucose-1-phosphate	0.00795995	0.0260599	0.0593	0.586391	0.0900165	0.198937	0.175061	0.103518	0.00502544	0.0281227	0.55728	0.0725855	0.0866014	0.132232	0.155548	0.245808	0.0298544	0.0044679	0.0540918	0.0124434	0.00635882	0.0156336	0.0258642	0.00159728	0.0260571	0.039569	0.0201702	0.228805	0.75766	1.27255	0.0116363	0.0114823	0.0146238	0.0178376	0.885847	0.137964	0.263167	0.0504034	0.0217521	0.0202096	0.00293803	0.017144	0.0883858	0.239787	0.00551629	0.0575871	0.00688107	0.0234044	0.368252
Hippuric acid	0.00375064	0	0	0.0582215	0	0.0516923	0	0	0	0	0	0.00679031	0.00823087	0	0	0	0.00127902	0	0	0	0	0	0.00107427	0	0	0	0	0	0	0	0	0.00481855	0	0	0.0358114	0	0	0	0	0.00564033	0.00142538	0	0	0.00985542	0.00147425	0.00928925	0	0	0.00885587
indole-3-acetamide	0.00973937	0	0	0	0	0.0495619	0	0	0.00216934	0	0	0.0338376	0.0474783	0	0	0	0.00392125	0	0	0	0	0	0.00361484	0	0	0.0104276	0.0607309	0	0	0	0.0111077	0.0238703	0	0	0.134374	0	0	0	0	0.0238811	0.035419	0.00651705	0	0	0.0119504	0	0.00457277	0	0
Norleucine	0.00199076	0	0	0	0	0	0	0	0.00204536	0.0218487	0	0	0	0	0	0	0	0.0052495	0	0	0	0	0	0.00282971	0	0	0	0	0	0	0.00837683	0.00426444	0	0	0	0	0	0	0.0268564	0	0	0.0062875	0	0	0	0	0.00325707	0	0
unknown	0.00499008	0.317269	1.01166	5.98941	0	0.965184	0.462017	0.716739	0.013352	0.10972	1.15095	0.0106706	0.244882	0.0566891	0.267234	0.663879	0.0676422	0.0585073	0.288836	0.0230646	0	0.0158243	0.171525	0.0108894	0.119307	0.0368077	0.141888	0.133724	0.368139	0.428927	0.1711	0.0296492	0.313992	0.173592	1.39505	0.11958	0.149918	0.10442	0.236004	0.644294	0.0990573	0.128575	1.81619	0.589697	0.0536012	0.0577659	0.248977	0.174015	0.214461
unknown	0	0	0	0.556941	0.264673	0	0	0	0	0.0635131	0.400302	0	0	0	0	0	0	0.0329504	0	0	0	0	0	0	0.0642222	0	0	0	0	0	0	0	0.0457562	0	0	0	0	0	0.0981036	0.0404503	0	0	0.111814	0	0	0	0.0265589	0	0
pyrogallol	0.0100701	0.0590936	0.208959	0.236956	0.321726	0.0759592	0.165219	0.0505991	0.0115303	0.0628062	0.301367	0.00725715	0.0226712	0.0924456	0.157766	0.0300299	0.00362048	0.0266052	0.039665	0.0163775	0.00415385	0.0253434	0.00200007	0.0179542	0.079263	0.0684594	0.00725263	0.0515569	1.00652	1.53922	0.0167083	0.0158413	0.0850983	0.012597	0.072426	0.140529	0.159269	0.0113336	0.0579049	0.0188234	0.00172752	0.0341687	0.173816	0.0929366	0.00483229	0.0687862	0.0305942	0.0259675	0.0338569
aspartic acid	0	0.00424162	0	0	0	0.0217519	0	0.00816368	0	0	0.033366	0.0136496	0.00849455	0	0	0.00442004	0.007566	0.00417433	0.022625	0.00571597	0	0.0199756	0.00698667	0	0	0.00483629	0.00622888	0.0140452	0	0	0.0145442	0.00701692	0	0.016811	0.0442281	0.021442	0.10866	0.00359019	0.00773627	0.00542409	0.00118809	0	0	0.00663856	0.00104903	0.007881	0	0.00853294	0.0173789
L-Dithiothreitol	0.101464	0.348255	1.53084	3.89599	1.9166	0.917371	1.67029	1.16147	0.103343	0.580754	4.43048	0.190421	0.282619	0.86263	1.38785	0.741637	0.0695283	0.107605	0.596308	0.111359	0.063136	0.28417	0.0837152	0.0779629	0.367117	0.427563	0.183659	0.629646	9.65683	11.5735	0.359869	0.201605	0.284954	0.285878	1.44239	1.46834	1.85635	0.174808	0.387978	0.26785	0.0469613	0.338798	1.04758	0.420433	0.0667597	0.467533	0.13965	0.376166	0.583942
glutamic acid	0.00874021	0.0236317	0.0216428	0.253358	0.0527272	0.181452	0.110977	0.0700972	0.00875967	0.00929793	0.220751	0.0421834	0.0464753	0.0239237	0.0657069	0.0692308	0.030443	0.00872696	0.0679729	0.027171	0.005554	0.0566671	0.0140453	0.0026811	0.0374065	0.0377872	0.0256696	0.0522608	0	0	0.0159262	0.0362001	0.0316548	0.0440645	0.391213	0.0678508	0.145518	0.0180116	0.0366725	0.039371	0.00839304	0.0065215	0.0135719	0.0849703	0.0178373	0.0380169	0.0155705	0.069019	0.129743
m-cresol	0.00301166	0	0.01774	0.190369	0	0.0406833	0.0589753	0.015494	0.0032084	0.00824397	0	0.00723054	0.00528908	0	0	0.0213789	0.00631866	0	0.00846864	0.00273703	0.00417402	0	0.00667275	0.00122765	0.00433263	0.00737706	0.00462763	0.0179596	0	0	0.00485432	0.00976123	0	0.00397731	0.104751	0	0.0367685	0.00390894	0.0140478	0.00987822	0.00157811	0.00457188	0	0.0175027	0.00264331	0.00820169	0.00343418	0.00879915	0.0232425
alpha-Ecdysone	0	0.115767	0	0	0.189104	0	0.520939	0.211348	0	0	0	0	0	0	0.424997	0.258368	0	0	0.129871	0	0.0257077	0.144526	0	0.0272781	0	0	0	0.232215	0	2.612	0.0334941	0.0820692	0	0	0	0.0728706	0.0725547	0	0.148395	0	0.0160804	0	0	0.198547	0	0.0963499	0	0.142358	0
xylitol	0.06297	0.0407386	0.436932	1.67491	0.147111	0.663877	0.839752	0.338902	0.0583238	0.0317204	0.371141	0.12919	0.180557	0.274511	0.350756	0.315002	0.0688328	0.0385605	0.176405	0.0970136	0.0769248	0.263013	0.0921483	0.0184767	0.136981	0.2373	0.098091	0.242133	0.362333	0.540965	0.0350273	0.102842	0.0959097	0.134751	0.974745	0.212163	0.550636	0.0655881	0.168712	0.121056	0.0260949	0.0342764	0.0671031	0.25831	0.0580153	0.156232	0.0465819	0.215315	0.358482
D-alanyl-D-alanine	0.248539	0.112063	0	0	0.0755474	0.338606	0.245475	0.15416	0	0.22716	0.15209	0.0298046	0.0663245	0.0391762	0	0.251676	0.0164007	0	0	0	0	0	0.00784239	0	0	0.0539606	0.086331	0.0717733	0	0	0.252439	0.0436952	0	0.0934691	0.170245	0.103485	0	0	0	0.0600108	0.0128496	0.0786953	0	0	0.0141188	0.0614609	0.0384009	0.0427768	0.182624
phytosphingosine	0	0	0.0039973	0.0412406	0	0.0231503	0	0	0.00138854	0	0	0.00427767	0.00769229	0	0	0	0	0.000861536	0.00875582	0.00098258	0	0.00316246	0.00257418	0.000654567	0.00285759	0	0	0	0	0	0	0	0	0.00220204	0.0359558	0	0.00652001	0.00221562	0.00161634	0.00238342	0.000679293	0.00148692	0	0.00655414	0	0.00488456	0	0.00491963	0
3-Hydroxypropionic acid	0	0.0140456	0	0	0	0.208949	0	0	0	0.0107213	0	0	0.0507088	0	0	0.0665507	0.00358209	0	0.0415834	0	0	0.00821801	0	0.00122797	0	0.00483838	0.00733315	0	0	0	0.00442719	0.00823547	0.0519648	0	0.484628	0	0	0	0	0	0	0.00364764	0	0.0677155	0	0	0	0.0368684	0
Ethanolamine	0.337129	2.08135	12.005	1.72612	14.494	0.26436	0.280851	0.219655	0.401607	3.39343	2.53701	0.0165653	0.042069	0.107322	0.257716	0.0326336	0.0544263	1.16694	0.111192	0.13162	0.155509	0.111314	0.0467573	0.694112	2.74583	1.36348	0.0553415	0.47024	3.31388	9.35157	0.415956	0.304214	1.98025	0.116823	0.414911	0.455613	0.371304	0.0230296	2.14866	0.267322	0.0236164	1.3275	8.04269	2.31171	0.0900118	2.30326	0.859988	0.168858	0.283648
Allylmalonic acid	0.00465757	0	0.0183976	0.137444	0	0.0712003	0.0431978	0.0134482	0.0028838	0.00420197	0	0.00938521	0.0135242	0	0	0.0156629	0.00421919	0.00143633	0.00918443	0.00269658	0	0	0.00373768	0	0.00533792	0.0110008	0.00833338	0.0224039	0	0	0.0047757	0.00607722	0	0.0115256	0.13003	0	0.036069	0.00452524	0.00889604	0.00716179	0.00145455	0.00382682	0	0.0187585	0.00164949	0.0180763	0.0032396	0.00892776	0.0369478
pantothenic acid	0.000992189	0	0.0161554	0.155787	0	0.0659968	0.0519025	0.0112238	0.00306933	0.00746034	0.0555857	0.00949477	0.0145301	0.0118344	0.0236675	0.0183556	0.00367551	0	0.0100717	0	0	0	0.0028658	0.000847354	0.00684499	0.00801278	0.00585744	0.0294779	0	0	0.00785541	0.0100367	0.0077867	0.0105171	0.107832	0	0.0503944	0.00712335	0.0126135	0.0100943	0.00207882	0.004711	0.01171	0.0280517	0.00330411	0.0132271	0.00330772	0.00993057	0.0303591
glycine	0	0	0	0.136127	0	0	0	0	0.00334111	0	0	0.00643047	0.0111099	0	0	0	0.00197244	0	0	0	0	0	0	0	0	0.012675	0.00853848	0.0279696	0	0	0.00596512	0	0	0	0.062771	0	0	0	0	0.0115468	0.00502059	0	0	0	0.0026762	0	0.00511484	0	0
ornithine	0	0	0	0	0	0.0111996	0	0	0	0	0	0	0.00452543	0	0	0	0.00171715	0	0	0	0	0	0	0	0	0	0	0	0	0	0	0	0	0	0.0208924	0	0	0	0	0	0.000405925	0	0	0	0.00085821	0	0.000949962	0	0
Gluconic lactone	0.00646541	0.00688665	0.0370047	0.246996	0.015541	0.0954865	0.0895497	0.0249169	0.00757995	0.0090123	0.066265	0.0191076	0.0327288	0.038344	0.0625144	0.0590933	0.0166147	0.00273739	0.0311069	0.00391827	0	0.0181707	0.00725911	0.00122977	0.0119519	0.0240069	0.0184574	0.077291	0.119822	0.191808	0.00762465	0.0160416	0.0109673	0.0178639	0.283942	0.0201433	0.0835059	0.008687	0.0312079	0.0141079	0.00292194	0.00523638	0.0146881	0.0429254	0.00392122	0.0213222	0.0062663	0.0251982	0.0884173
Lyxose	0.135725	0.00736614	0.135656	0.553461	0.0872766	0.264882	0.276837	0.0745461	0.127364	0.0147211	0	0.191651	0.384284	0.272422	0.255415	0.269384	0.0419396	0.0193965	0.0296966	0.0325564	0	0.0366297	0.0574449	0.00881602	0.0634308	0.122126	0.027089	0.251077	0.162717	0	0	0.0479445	0.0167395	0.0392778	0.451136	0.063878	0.139843	0.0124033	0.608753	0.286228	0.0710194	0.030433	0.0571963	1.09346	0.0609563	0.336369	0.142718	0.509332	1.22745
N-Acetyl-L-glutamic acid	0.0040446	0	0	0	0	0	0	0	0.00209188	0.00391553	0	0	0	0	0	0	0.00526532	0	0	0	0	0	0	0	0	0	0.00437976	0	0	0	0	0.0032581	0	0	0.0346589	0	0	0	0	0.00473739	0.00133707	0.00263705	0	0	0.00108326	0	0.00345739	0	0
unknown	0.00537826	0	0.0156972	0.129618	0	0.0396974	0.0444639	0.0239343	0.0044695	0.00356495	0	0	0.0166152	0.0379742	0	0.020389	0.00408316	0.00398847	0	0.00634851	0	0.0155797	0.00959311	0.00237257	0.0104673	0	0	0.0242939	0	0	0.00249691	0.00836195	0	0.00892248	0.0728446	0	0	0.00585147	0.00845453	0.00437579	0.00215638	0.00246204	0	0.0113915	0	0.0111755	0.00391184	0.0145108	0.0277922
Citramalic acid	0.164485	1.12603	1.9843	2.25928	2.97266	1.5571	1.58205	1.81403	0.174931	1.0328	6.162	0.2153	0.319885	0.734809	1.96453	1.29118	0.101275	0.284909	1.38737	0.290947	0	0.559369	0.124509	0.151873	0.612215	0.607121	0.179668	1.07258	12.5024	15.5716	0.373633	0.298553	0.592592	0.299732	1.73504	1.8799	1.95347	0.244586	0.587668	0.726835	0.0485549	0.396451	2.24474	0.947997	0.0694027	0.899893	0.237112	0.578602	1.05628
Digalacturonic acid	0.00661752	0	0	0	0	0	0	0	0	0	0	0	0	0	0	0	0.0630168	0.0241917	0.0314389	0.060781	0.238746	0.143254	0.0473174	0	0	0	0.00943249	0	0	0	0	0	0	0	0	0	0	0	0	0	0	0	0	0	0	0	0	0	0
21-hydroxypregnenolone	0	0	0	0	0	0	0	0	0	0	0.457529	0	0	0.173277	0.319065	0	0	0	0	0	0	0	0	0.0104732	0.0619789	0	0	0	0	0	0	0	0.0318382	0	0	0	0.341024	0.0313095	0	0	0	0	0	0	0	0.0627705	0	0	0
Atropine	0.0135604	0.0986074	0.118039	0.300627	0	0.052974	0.0634736	0	0.015553	0.0798303	0.272596	0.00518876	0.0120973	0	0	0	0.00438963	0.0136889	0.0390453	0	0	0	0.00709459	0.00950812	0.04642	0.0135917	0.00437022	0.0328145	0	0	0.0275384	0.022683	0.0159111	0.00439872	0.0315038	0	0	0.00823531	0.0905356	0.0395384	0.0014085	0.0164242	0	0.0214254	0.000768674	0.0321067	0.0216845	0.0279643	0
unknown	0.122406	0	0.799989	4.61269	0.660627	1.41446	1.62137	0.696001	0.128161	0.188336	2.25373	0.332906	0.403528	0.374554	0.821217	0.827228	0.150084	0.071205	0.443241	0.114965	0.105265	0.236173	0.161793	0.0315098	0.2089	0.451423	0.202246	0.688065	1.02702	0	0.146233	0.257867	0.193026	0.279146	2.94813	0.662143	1.1984	0.147177	0.413465	0.259949	0.0543232	0.135591	0.38522	0.631904	0.0890504	0.31987	0.141143	0.381128	0.828667
Citramalic acid	0.0216651	0.0348339	0.0868582	0.0966423	0.099478	0.327562	0.138734	0.142546	0.0268713	0.0191412	0.20536	0.0880348	0.0588258	0.0393197	0.27771	0.112152	0.00162093	0.0150661	0.0274659	0.0335173	0.0200969	0.0464229	0.0252214	0.00167378	0.00419174	0.0367769	0.0326574	0.527635	0	0	0.00841993	0.046467	0.0351852	0.114645	0.879759	0.162229	0.625145	0.0166359	0.0216696	0.0112133	0.00896081	0.0124227	0.0772046	0.139763	0.0124268	0.0106543	0.0226518	0.188606	0.424931
unknown	0.00355243	0	0.00740132	0.0974197	0	0.0434397	0.0184091	0	0.00307653	0	0	0.00708563	0.0100868	0	0	0.0095627	0.00271126	0	0.0113252	0.00264757	0	0.00262096	0.00328449	0	0	0.00613495	0.00438911	0.0162694	0	0	0	0.00528349	0	0.00663519	0.0496355	0	0.0390756	0.00392314	0.00977927	0.00356774	0.00101131	0.00328286	0	0.0186591	0.00128415	0.0111041	0.00291121	0	0.0249891
adrenaline	0.0144886	0.158711	0.0881386	0.290187	0.382824	0.550879	0.418	0.329288	0.0468215	0.115883	0.742689	0.582995	0.141897	0.179659	0.227037	0.357546	0.159569	0.0848565	0.128097	0.172365	0.105116	0.201721	1.01336	0	0.100972	0.0456154	0.151833	0.418151	0.563928	0	0.163292	0.337352	0.0453339	0.159189	0.786388	0	4.38446	0.131342	0.306649	0.0423197	0.0165403	0.0512019	0.28146	0.125981	0.0120527	0.103337	0.0213259	0.069769	0.233101
Threitol	0.0482842	0.0206046	0.100283	0.598377	0.0760161	0.197455	0.22865	0.0744107	0.0284928	0.0198464	0.274833	0.0446492	0.110264	0.203302	0.174027	0.121473	0.0170662	0.012211	0.0418301	0.0250856	0.010417	0.0711989	0.0239812	0.00428724	0.0411798	0.0663673	0.0330797	0.105507	0.14921	0.219567	0.0147863	0.0236456	0.0263845	0.0388567	0.300551	0.0732224	0.143768	0.0181605	0.191454	0.0911137	0.0202642	0.0278461	0.0535299	0.192146	0.0156642	0.103462	0.0441553	0.139981	0.292963
Nicotinoylglycine	0.00294975	0	0	0.0364029	0	0.00811114	0	0	0.00237902	0.00208771	0	0.00257949	0.00270613	0	0	0	0.0013677	0	0	0	0	0	0	0.000397865	0.0012556	0.00197214	0.001451	0.00644064	0	0	0.00138498	0.00316258	0	0	0.0117544	0	0.00812183	0	0	0.00243695	0.00102972	0.000766811	0	0.00227633	0.000746644	0	0.0011725	0	0.00513218
alpha-ketoglutaric acid	0	0	0	0	0	0	0	0.0102321	0	0.00454981	0.0314779	0	0	0.00871166	0.0135634	0	0	0	0	0	0	0	0	0	0	0	0	0.018201	0	0	0	0	0	0.00607703	0	0.0229045	0	0.00401956	0	0	0	0.00152072	0	0.00627052	0	0	0.0024009	0	0
proline	0.00486256	0.0177517	0.0212639	0	0.0341143	0.0660742	0.0417334	0.121558	0.00818197	0.00592975	0.0863738	0.0995944	0.0207491	0	0.0682199	0.0332355	0	0	0	0.0129682	0	0	0.0222007	0	0	0	0.0348964	0.112068	0	0	0.015047	0.0377079	0.0110942	0.080218	0.295867	0	0.508865	0.0143075	0.00902109	0	0.00326591	0.00519968	0	0.02865	0.00923289	0	0.00618553	0.0494158	0.138245
unknown	0.00872707	0.0262979	0.0408473	0.300163	0.132607	0.15089	0.186077	0.0863604	0.00503343	0.0374548	0.334729	0.0173641	0.0502433	0.0345072	0.0962702	0.0512839	0.0138234	0.0065621	0.0730925	0.0111621	0	0.0419808	0.00611851	0.00370136	0.030559	0.0505807	0.0249908	0.0390189	0.301633	0.559887	0.053901	0.0215388	0.0294736	0.0538289	0.155839	0.279946	0.274472	0.0211927	0.0331215	0.0366734	0.00845977	0.0503173	0.0546576	0.048748	0.0103399	0.0740557	0.0171222	0.0380437	0.0642507
Threitol	0.0442184	0.0252858	0.156912	1.02795	0.0884794	0.353523	0.430323	0.205394	0.0303613	0.0266149	0.278033	0.101613	0.127945	0.117157	0.252618	0.227223	0.0570393	0.0220591	0.16624	0.0581961	0.0507174	0.101238	0.0622972	0.00855118	0.0594044	0.119885	0.0531953	0.191721	0.127691	0.145217	0.0229279	0.0587956	0.0598359	0.0710798	0.901895	0.0838342	0.247632	0.0236049	0.0868954	0.0448101	0.010356	0.0275071	0.0248957	0.133323	0.0248599	0.0684175	0.0275807	0.110085	0.297581
xylitol	0.0524836	0.0218556	0.179103	1.00893	0.0816627	0.511069	0.313389	0.160167	0.0338217	0.0205745	0.1892	0.0777814	0.134985	0.151453	0.210451	0.267114	0.0449494	0.0214396	0.087374	0.0552352	0.02834	0.0805296	0.0617629	0.0075285	0.0670131	0.0889191	0.0717614	0.208471	0.196607	0.308744	0.0267737	0.0551928	0.0521409	0.086605	0.796263	0.0835729	0.199009	0.0352229	0.12152	0.0492197	0.0170882	0.0243071	0.0337466	0.217802	0.033699	0.111771	0.0283253	0.133093	0.321477
glutamine	0	0	0	0	0	0	0	0	0	0	0	0	0	0	0	0	0.00724012	0	0.000267097	0	0	0	0	0	0	0	0	0	0	0	0	0.0121122	0	0	0.109315	0	0	0	0	0.000847628	0.0036515	0	0	0.0227606	0.00698354	0	0	0	0.0561382
indole-3-acetic acid	0.0960839	0.112847	0.445651	2.71271	0.305813	1.03136	0.788463	0.406437	0.0568093	0.100917	0.916396	0.126241	0.202156	0.361097	0.485143	0.45177	0.0306173	0.0383558	0.104367	0.0556321	0.0424267	0.167533	0.0628738	0.0160201	0.0606626	0.0846754	0.0922721	0.218932	0.921147	0.586529	0.0541414	0.0683312	0.0572378	0.0623762	0.794138	0.184738	0.414088	0.0382472	0.121344	0.132	0.019089	0.0583896	0.165478	0.241297	0.0314371	0.145281	0.0981243	0.193312	0.493619
unknown	0.0773033	0.910096	2.13706	6.97336	2.2412	1.32269	1.89446	1.00997	0.0612395	0.517591	13.3026	0.140411	0.421764	1.32801	1.27039	1.97847	0.093425	0.149574	1.24328	0.0342209	0.0254023	0.62367	0.0717055	0.0278755	0.305296	0.385645	0.150243	0.673289	2.40193	4.1119	0.595486	0.209794	0.313662	0.341457	1.71847	0.705581	1.12493	0.326658	0.698653	0.471166	0.044001	0.275877	1.19968	0.534281	0.0257475	0.386918	0.246108	0.257935	0.831702
1,2-Cyclohexanedione	0.00350128	0	0	0	0	0.0746198	0	0	0.00693989	0	0	0.0197655	0.00945853	0	0	0	0.00609091	0.00244133	0.0415623	0	0	0	0.00585684	0	0	0.00981893	0.00473923	0	0	0	0.00351202	0.014799	0	0	0.0700519	0	0.0442274	0	0.0104849	0.0109456	0.00183792	0.00287466	0	0.00971791	0.0033755	0	0	0	0
unknown	0.00159697	0	0.0101956	0	0	0.023976	0.0136378	0	0.000720576	0	0	0.00222189	0.00277465	0	0	0.00578769	0.0029413	0.00110445	0.00393381	0.00286362	0.00457091	0.00942754	0.00575552	0.000756612	0.00285566	0.0083183	0.00911015	0.0143576	0	0	0.00200003	0.0018467	0	0.012059	0.0431019	0.0176995	0.016649	0.00151571	0.00167313	0.00229121	0.000380679	0.00199791	0	0.00589663	0.000922942	0.00791936	0.0006423	0.00414803	0.00832794
trans-2-hydroxycinnamic acid	0	0	0.132803	0	0.469453	0	0.312773	0	0.0124457	0	0.94268	0	0	0	0.929735	0	0.00750069	0.0194067	0.113949	0.0155801	0.0407377	0.257767	0.020631	0.012165	0.0589027	0.0716872	0	0.36413	2.38769	3.70715	0.0454198	0.0666794	0.0365719	0	0	0.226719	0.321573	0.0439142	0.0657147	0.0507036	0.0168121	0.03278	0.216525	0.167658	0	0.222532	0.0217663	0.110782	0.196415
indole-3-acetamide	0.0507016	0.0598137	0.0253928	1.43913	0	0.397105	0.115076	0.0430882	0.0424931	0.172355	0.663613	0.0940972	0.257207	0	0	0.0621109	0.0590417	0.0210096	0.0186837	0.010743	0	0	0.0325182	0.00933662	0.0840525	0.156486	0.0383845	0.165661	0	0	0.0509324	0.132658	0.0283736	0.0156802	0.866279	0.0842047	0.38567	0.0346907	0.0726349	0.0861168	0.0294502	0.0719996	0.0586636	0.20104	0.00803952	0.156981	0.0386745	0.0274298	0.227293
lactic acid	0.027582	0.398724	1.0541	2.94564	0.537131	0.54369	0.671354	0.376361	0.0231293	0.18336	7.07486	0.149058	0.166558	0.389934	0.668205	0.660135	0.0364817	0.0622903	1.58065	0.0131944	0.00907548	0.150213	0.0352693	0.0099304	0.1303	0.133644	0.0535451	0.257	2.34823	2.83161	0.305624	0.113759	0.085255	0.125495	0.541833	0.31855	0.838187	0.0938037	0.464678	0.155049	0.0204636	0.139098	0.470955	0.164	0.00769621	0.155468	0.118833	0.0972628	0.262618
malonic acid	0.0296922	0.059243	0.714319	2.51374	0.190505	0.66965	0.915061	0.440371	0.0504507	0.0932251	0.792301	0.0691824	0.127364	0.146444	0.33931	0.394137	0.0384676	0.0577891	0.99258	0.0411546	0.0817825	0.155958	0.0602536	0.0171328	0.110733	0.0878662	0.0368893	0.271146	0.524641	0.851531	0.0293449	0.0891407	0.0687741	0.0513094	1.00469	0.211573	0.353432	0.0553449	0.229861	0.116006	0.0191244	0.0276961	0.375043	0.241044	0.0327231	0.103229	0.0715445	0.210112	0.36732
2-hydroxybutanoic acid	0.0114021	0.0479228	0.37207	1.50896	0.098466	0.359296	0.6453	0.194724	0.033946	0.0388701	0.368926	0.0616051	0.0798578	0.111115	0.202784	0.311644	0.0251763	0.0204115	0.200544	0.0213023	0.00571948	0.0418976	0.0162683	0.00961104	0.0769633	0.0727397	0.0214219	0.236406	0.320901	0.391889	0.0230812	0.0931719	0.0382763	0.0283354	0.854829	0.110912	0.357902	0.0396506	0.24767	0.11138	0.0136347	0.0236303	0.137787	0.218767	0.0180868	0.0444618	0.0447814	0.12172	0.305005
creatine degr	0.03161	0.0556175	0.43423	0.490091	0.135608	0.71431	0.883865	0.775893	0.0487553	0.0572671	0.58372	0.0907217	0.237035	0.198486	0.506289	0.178063	0.0429169	0.0655865	0.308434	0.0765529	0.0878131	0.221517	0.174733	0.0163529	0.165497	0.229954	0.0547374	0.748091	1.62643	1.30872	0.0613527	0.0603137	0.123119	0.116096	1.09551	0.577816	0.749292	0.0701119	0.0266538	0.0465537	0.00791019	0.0327108	0.0962832	0.244824	0.0131568	0.146874	0.0399335	0.206	0.222491
lactic acid	0.00925581	0	0.0186098	0.14051	0	0.0602681	0.0543807	0	0.00420052	0.00830637	0	0.0158432	0.0175904	0.0303702	0.0346958	0.0264316	0.0037326	0	0.0125122	0	0	0.00985919	0.00682378	0.000651703	0	0	0.00754212	0	0	0	0	0.00892664	0	0.00800204	0.10085	0	0	0.00450798	0.014663	0.0093187	0.00183502	0.001965	0	0.0189235	0.00264687	0.0123973	0.00441782	0.0151047	0.0382244
4-aminobutyric acid	0.0202428	0.270878	0.516481	0.997101	0.646826	0.161	0.426659	0.374029	0.0259597	0.204443	1.25674	0.0232824	0.0512336	0.289366	0.484964	0.156767	0.014349	0.0506574	0.111994	0.0215723	0.0602285	0.134991	0.0213268	0.0267645	0.133866	0.0688442	0.0210956	0.172524	3.58134	5.669	0.0880737	0.0472839	0.121676	0.045139	0.175324	0.43881	0.463864	0.0477958	0.157541	0.0794071	0.00684006	0.0504263	0.358843	0.0915893	0.00520046	0.124055	0.0401999	0.0862799	0.131761
unknown	0.0064618	0	0.0227992	0.205777	0	0.093785	0.0958276	0.0204111	0.00638096	0.00841532	0.0540493	0.0216269	0.0285494	0	0.0400093	0.0319223	0.0091707	0	0.0217691	0.0044231	0.00219433	0.00757354	0.00716324	0.00190694	0.0136643	0.0194692	0.0121624	0.0391509	0	0	0.00609959	0.0121557	0.012612	0.0137002	0.194076	0.0317945	0.0813704	0.00680506	0.0157358	0.0128969	0.00261256	0.00595198	0	0.0293416	0.00465398	0.0217384	0.00538958	0.0212114	0.047538
Methyl-beta-D-galactopyranoside	0.00840951	0.00958408	0.0559831	0.267333	0.0265426	0.0503885	0.11108	0.0075751	0.0127096	0.0112795	0.0242325	0.0194183	0.0182672	0.0501952	0.0164658	0.0534994	0.00494953	0.00180655	0.00478208	0.00176109	0	0	0.00692409	0.000549102	0.0353459	0.0124265	0.00221416	0.0136441	0	0	0.00219603	0.00712296	0.00379106	0.00213271	0.0417698	0.0114295	0.0114541	0.0125109	0.0212177	0.0152627	0.00124643	0.00309591	0.00943831	0.0324962	0.00042893	0.0475526	0.00853873	0.00443395	0.0322926
lipid	0.0887759	0.0633606	0.51034	2.8316	0.275105	1.16358	1.01531	0.523313	0.0697249	0.0755458	0.688438	0.230083	0.305575	0.349784	0.622386	0.685399	0.125164	0.036008	0.218724	0.0926765	0.046172	0.137131	0.107101	0.019076	0.144926	0.234169	0.161686	0.580202	0.576202	0.804884	0.0782982	0.150589	0.139434	0.217113	2.80174	0.248903	0.778017	0.0907829	0.296524	0.15497	0.035258	0.0556084	0.0914527	0.577965	0.0853861	0.240737	0.0680286	0.30609	0.883074
3,4-Dihydroxyphenylglycol	0.00211846	0.00794096	0.0224695	0.138798	0	0.0542599	0.0624897	0.0116382	0.00323956	0.00935923	0.0556805	0.00634852	0.0118007	0.0180693	0.0244816	0.022699	0.00299702	0	0.00687611	0	0	0	0.00162504	0	0.00670511	0.00792066	0.00709361	0.0259579	0.0676695	0	0	0.00820672	0	0.00667249	0.0769469	0	0	0.00523587	0.0115136	0.00839548	0.0017105	0.00274592	0	0.018334	0.00272037	0.013807	0.00515361	0.0158647	0.046761
Nicotinoylglycine	0.0111188	0.0715997	0.269975	1.49676	0.203725	0.101293	0.306515	0.163421	0.0289002	0.0806639	0.40975	0.0167609	0.0429812	0.337665	0.119866	0.171432	0.00613875	0.0167275	0.0845945	0.0185114	0.000259467	0.0111182	0.00370937	0.0118235	0.0937838	0.0646277	0.00892779	0.0322669	0.980832	1.01343	0.00946165	0.0587208	0.0317052	0.0134798	0.0312987	0.137513	0.137198	0.0195717	0.155977	0.0896426	0.00331472	0.0164218	0.102765	0.0405647	0.00175629	0.0456429	0.039469	0.0833724	0.038412
3-Hydroxypropionic acid	0.00609272	0	0.0334363	0.122384	0.0216775	0.0531027	0.0572869	0.0220787	0.00563786	0.00808467	0.0789808	0.00950564	0.0111939	0.0256018	0.0280661	0.0239886	0.00378713	0.00547464	0.012922	0.00428674	0.00736317	0.0132855	0.00825474	0.00326531	0.0188889	0.0141298	0.00584662	0.0204132	0	0	0.00470986	0.00972377	0.00850383	0.00886638	0.0671852	0.0292306	0.0369499	0.00489366	0.0164269	0.0101471	0.00159955	0.00676812	0.016289	0.0149427	0.00233845	0.0137646	0.00435185	0.016035	0.0242944
unknown	0.00489409	0.0084075	0.136384	0.352083	0.0505873	0.103243	0.0985263	0.0465475	0.00953896	0.0211214	0.137441	0.0180658	0.0161936	0.0196647	0.0626807	0.0455814	0.00815692	0.00440779	0.0459575	0	0.0091132	0.0134558	0.00552423	0.00249874	0.124463	0.0126551	0.00525564	0.0403697	0	0	0.00534623	0.0196337	0.011142	0.00699317	0.137438	0.0598659	0.0554643	0.00633666	0.083692	0.0144014	0.00214575	0.00460256	0.0342115	0.0331115	0.00428963	0.0107103	0.0084884	0.0301852	0.0540485
3-Methylamino-1,2-propanediol 1	0.00769849	0	0	0	0	0.0765309	0.055427	0	0.00478767	0	0	0.0120939	0.0236252	0	0	0	0	0	0	0	0	0	0.00656743	0	0	0.015702	0.00863472	0	0	0	0.00594649	0.00979174	0	0.0173308	0.144377	0	0.0494603	0.00730271	0	0.0143688	0.00254103	0.00530077	0	0	0.00190589	0	0.0080561	0.0150277	0
phthalic acid	0.00409766	0	0.0621827	0.134193	0.0909811	0	0.0573466	0	0.00387423	0.0136603	0.095128	0	0	0.0323373	0.0497077	0	0	0.00612453	0.0109438	0.00385516	0	0	0	0.00312508	0.0155229	0.0147659	0	0	0.319331	0.536435	0	0	0.0158027	0	0	0.0292864	0.0289876	0	0.0131479	0	0	0.00724592	0.0515595	0	0.00104635	0.0237323	0.00496317	0	0
MALONAMIDE	0.015596	0.0593459	0.329173	1.90097	0.230475	0.360744	0.482399	0.181765	0.0279381	0.080728	0.298996	0.0312208	0.0569393	0.133201	0.124943	0.133518	0.0106013	0.00615468	0.0374493	0.00636953	0	0.0148348	0.00826842	0.00554414	0.0465949	0.0417628	0.0329893	0.156708	0.276529	0	0.0240254	0.0554285	0.0508703	0.0463313	0.359675	0.0928169	0.236886	0.02812	0.0949024	0.0641266	0.00835482	0.019816	0.0607423	0.150992	0.0121419	0.0864475	0.0340915	0.11777	0.26508
unknown	0.00252646	0.00788325	0.0139306	0.12919	0	0.0558673	0.0667773	0.0148595	0.00328196	0.00568562	0.0491741	0.0160839	0.0163906	0.0148754	0.0237908	0.0243397	0.00699514	0.00101635	0.0120319	0.00273545	0.00299455	0.00448727	0.00617486	0.00106329	0.00497469	0.0151129	0.00649345	0.0279342	0	0	0.00631892	0.00718612	0.00575225	0.0108672	0.09926	0.0124535	0.0689725	0.00406637	0.0183604	0.0120349	0.0013919	0.0030391	0	0.0163247	0.00270374	0.00872504	0.0030253	0.0131964	0.039371
creatine degr	0.00739653	0	0.0192365	1.33072	0	0.122002	0.241129	0.0250345	0.00476244	0.00528573	0.147618	0.0286858	0.0868202	0	0.0940088	0	0.0136278	0.00331109	0	0.0328022	0	0.0196128	0.0288651	0.0033478	0.0478099	0.0109117	0.00261714	0	0.354325	0.283058	0.00308905	0.0065428	0	0.00582709	0.0783841	0.0419298	0.059112	0.0127366	0.0283051	0.011032	0.00193689	0.00500652	0	0.0235229	0	0.0117934	0.0059746	0.0178738	0.028175
unknown	0	0	0.045192	0.179269	0	0.0803517	0.0745952	0.0198245	0	0	0	0	0.0310067	0	0.0376877	0.0270643	0.00991936	0.00761283	0	0.00963577	0.00521528	0.0195209	0.0114906	0	0.0125398	0	0	0	0	0	0	0	0	0	0.161866	0	0	0.00697271	0.012376	0	0	0	0	0	0	0	0.00522469	0	0
o-Hydroxyhippuric acid	0.00181307	0	0.0303769	0.30959	0	0.206324	0.189419	0.040272	0.00980521	0.0108852	0.0720704	0.027686	0.0440988	0.0306169	0.0424877	0.0824936	0.00787427	0.00347167	0.025851	0.00719487	0	0.0355124	0.0154502	0.00146189	0.0154417	0.0197851	0.0196593	0.0574966	0	0	0.00539987	0.0256038	0.0115895	0.0286937	0.355485	0.0360843	0.120336	0.0176286	0.0289972	0.0249833	0.00220325	0.00763184	0.0194767	0.0576155	0.00686824	0.0328368	0.0062596	0.0305383	0.0893921
unknown	0.00477637	0.150756	0.116171	0	0	0	0.183905	0.311201	0.0066723	0	0	0.0577279	0.0214712	0	0.590627	0.279761	0.0116287	0.01239	0.195883	0.0197156	0.0771994	0.104653	0.0201295	0	0.0376484	0.0602266	0	0.310786	2.42247	0	0.105907	0.0623747	0.031531	0.0816136	0.175027	0.164962	0.542082	0.0339418	0.0704719	0.033748	0.0063729	0.0323274	0	0.0825333	0.00352208	0.0784999	0.0101011	0	0.0897144
Digalacturonic acid	0.028025	0.0206552	0.128047	1.02034	0.0901723	0.524464	0.34316	0.168233	0.018726	0.0692309	0.367526	0.0687827	0.14657	0.072429	0.0994934	0.256253	0.00227775	0.0023523	0.00503767	0.000977166	0.00273699	0	0.00517178	0.00264195	0.0373673	0.0543702	0.0445487	0.14679	0.247562	0.255568	0.0194125	0.060378	0.036494	0.0244562	0.595743	0.099743	0.275608	0.0327354	0.04314	0.045191	0.0131378	0.0200124	0.0659231	0.130867	0.020529	0.0928072	0.0141699	0.0601652	0.199744
phytosphingosine	0	0.0354788	0.0563078	0	0	0	0.0459253	0	0.00512762	0.0165128	0	0.0299448	0	0	0	0	0.00265898	0.0029136	0.0839246	0.0075599	0.014716	0.00103117	0	0.00100557	0.00377814	0	0.0197567	0.13846	0.642969	0	0.0180001	0.0217213	0	0.0420519	0.0122089	0	1.78556	0	0.00713782	0	0.000546239	0	0	0	0.000267021	0.0315394	0	0	0
D-erythro-sphingosine	0	0	0	0	0	0	0	0	0	0	0	0.278675	0	0	0	0.0717196	0.0079643	0	0	0	0	0	0	0	0.0203401	0	0	0	0	0	0.129413	0.0605703	0	0.134241	0.159297	0	0	0	0.0566909	0.0244496	0	0	0	0	0.00407762	0	0.00606362	0.0247499	0
2-hydroxybutanoic acid	0.019076	0.0229382	0.194311	0.431326	0.127827	0.324331	0.609325	0.144401	0.0171348	0.0342523	0.332182	0.0561315	0.0365261	0.163133	0.217641	0.176845	0.0269298	0.00402288	0.0452095	0.00410763	0.0156725	0.0823427	0.0250892	0.00729009	0.0336371	0.0998448	0.0398023	0.169519	0.467532	0.574287	0.015948	0.0250771	0.0259819	0.0378153	0.336331	0.103547	0.435868	0.014288	0.075264	0.044197	0.00283549	0.0114384	0.0335282	0.0916413	0.0100359	0.0391734	0.00843354	0.0977866	0.185758
lipid	0.0397891	0.0395727	0.275377	1.31883	0.197978	0.531144	0.613425	0.207458	0.0387479	0.0693697	0.497897	0.104036	0.116753	0.167446	0.234242	0.24504	0.0414381	0.0183171	0.124261	0.0348352	0.0240581	0.0907652	0.0408038	0.00834176	0.0763045	0.140934	0.0672109	0.228235	0.261748	0.550927	0.0407119	0.0836447	0.0561261	0.0934457	0.890588	0.230104	0.497936	0.0401091	0.179576	0.100804	0.015585	0.0319817	0.106942	0.191704	0.0241147	0.109428	0.0350984	0.131497	0.278809
Citramalic acid	0.0019025	0	0.0106074	0.0679687	0.0123623	0.0260647	0.0186833	0.0063017	0.00151627	0.00361614	0.0230862	0.0041234	0.00593275	0.0124299	0.010389	0.0105146	0.00107322	0.000638803	0.00350573	0.000535284	0	0	0.000933721	0.000240112	0.00286031	0.00334475	0.00314635	0.0132991	0	0	0.00142385	0.00322006	0.00288143	0.00409843	0.0464671	0.00749412	0.013623	0.00179457	0.00506577	0.00403366	0.000757896	0.00171222	0	0.00857408	0.000945652	0.00599469	0.00182841	0.00552275	0.0126999
Threitol	0.960514	1.70458	5.30546	73.7772	3.33791	6.81635	6.41993	5.36564	0.750479	0.975031	9.22077	1.3467	2.71485	3.79913	5.23927	4.82323	1.01808	1.03844	3.73674	1.80553	0.736095	5.33848	1.8636	0.245977	1.71312	1.72383	1.04737	3.4379	7.38753	6.9269	0.906558	1.15712	1.23186	1.29011	11.8829	2.44437	4.60807	0.793285	4.88383	1.72441	0.620255	0.771745	2.60013	3.44387	0.524042	1.71223	2.30874	2.08268	4.90232
Threonic acid	0.0471063	0.0155458	0.0738654	0.437877	0.0716048	0.276377	0.243822	0.0859313	0.0322733	0.0167762	0.172692	0.106258	0.095431	0.0963752	0.134935	0.139605	0.0471663	0.0261586	0.134535	0.0781431	0.0390307	0.192444	0.0748077	0.00491235	0.0406951	0.0939151	0.0463124	0.128574	0.112099	0.112085	0.019926	0.0408253	0.0360791	0.0502366	0.793727	0.106428	0.213736	0.0234102	0.0620522	0.0378684	0.0117096	0.0193433	0.028393	0.101737	0.0194476	0.0661477	0.0151646	0.0690916	0.1568
Threonic acid	0.0324749	0.0175531	0.0735213	0.608097	0.0590373	0.237938	0.263045	0.130983	0.0178586	0.0194545	0.152518	0.0935901	0.10073	0.0583557	0.206706	0.102793	0.0214263	0.00665299	0.0474465	0.017919	0.0132252	0.0464941	0.0202691	0.00364013	0.0214313	0.0566624	0.0427823	0.118971	0.0928919	0.129332	0.0153842	0.0291094	0.0363781	0.0471073	0.397422	0.0825352	0.171563	0.0195151	0.0745865	0.0294209	0.00723864	0.0118326	0.0225513	0.0561128	0.0161181	0.0424424	0.0194013	0.119364	0.150433
2-Indanone	0.00444346	0.0544124	0	0	0	0.0123997	0	0	0.00360003	0.0227403	0	0.000776916	0.0025818	0	0	0	0.0019095	0	0	0	0	0	0.00196598	0	0	0	0	0	0	0	0	0.00566187	0	0	0.00283821	0	0	0	0	0	0.000891532	0	0	0.0100756	0	0	0	0	0.0136981
azelaic acid	0.00550531	0	0.0476946	0.248103	0	0.063983	0.0630209	0.032325	0.00673893	0.0128266	0	0.019503	0.00905548	0	0.0513075	0.0298598	0.0122012	0.00446498	0.0336041	0.00576503	0.0106563	0.0241685	0.0114466	0.00421765	0.0125453	0.0103889	0.012031	0.0455791	0	0	0.00767842	0.0125	0.00858761	0.00746534	0.152181	0.025538	0.0586825	0.00511329	0.0310255	0.0145711	0.00188347	0.00832641	0	0.0314829	0.00548098	0.00724203	0.0062162	0.0242067	0.037
2,8-Dihydroxyquinoline	0.00848406	0	0.0591867	0.312172	0	0	0	0	0.00933075	0.0155954	0.159675	0	0.0190418	0	0	0.0475967	0.00328481	0	0.0142811	0	0	0	0.00211136	0	0.0227975	0.0166723	0.0148719	0	0	0	0	0.0189356	0	0	0.162579	0	0.077916	0.00816785	0.024177	0.0270112	0.00328423	0.00671254	0	0.0354136	0	0.0258317	0.0134399	0.0365848	0.0810048
lipid	0.00325994	0	0	0.139994	0	0.0968084	0.0466421	0	0.0021485	0	0.0397675	0.00998082	0.0190023	0.00915551	0	0.0305096	0.00694066	0.00343873	0.0117169	0.00569079	0	0.0175163	0.0177211	0	0.00649864	0.00584168	0.00566013	0.0291764	0	0	0.00282884	0.00404801	0	0.0101455	0.102042	0	0.0224267	0.0039261	0.00882995	0.00521794	0.00141037	0.00292037	0	0.0151836	0.00180281	0.00615303	0.00339496	0.0077468	0.0371237
Digalacturonic acid	1.24082	0.868944	2.53042	55.9202	2.33297	12.2547	5.20499	4.06229	0.630413	3.20233	9.71959	1.39052	5.80823	2.83135	1.79793	7.52021	0.498043	0.52511	0.575308	0.396186	0.724301	0.365346	1.08556	0.511288	2.11907	3.04556	1.31568	2.66721	8.10559	13.2708	0.997966	1.28246	1.02728	0.903621	12.3172	4.31405	5.45327	1.88277	0.746691	0.86917	0.688243	0.832082	2.33613	5.65253	0.311288	1.81935	0.771953	1.26507	5.00169
malonic acid	0.0119633	0.0489957	0.165096	0.292099	0.0917321	0.118181	0.256424	0.12078	0.0224749	0.026745	0.223813	0.0903188	0.0489851	0.0356649	0.134007	0.0542767	0.0358171	0.0134254	0.231904	0.0175475	0.0154322	0.0364901	0.0177398	0.00587368	0.0715176	0.082646	0.02205	0.419234	0	0	0.165865	0.0544982	0.0481176	0.151975	0.16285	0.0927299	0.885244	0.0175702	0.273094	0.0403023	0.00540747	0.038277	0.0297515	0.0787304	0.00466847	0.0631878	0.0178132	0.0825817	0.208786
lipid	0.000389003	0.0257584	0	0	0.0246747	0.0159057	0.0400973	0.045554	0.00059109	0.00874068	0	0	0.00333171	0.0170945	0.0719493	0.0321782	0.000244742	0	0.0142012	0	0	0.0435716	0.00171404	0.00320092	0	0.00291802	0	0.0347019	0.280208	0.691635	0.00300107	0.00681737	0	0	0	0.0280679	0.0320009	0.00364152	0.0170271	0.00795087	0.000840089	0	0.0211465	0.0160728	0.000327976	0.0175814	0	0.0273149	0.00682924
2-Deoxyerythritol	0.00950036	0.0106025	0.0376154	0.159571	0.0187158	0.0527548	0.0479856	0.0165353	0.00517765	0.00773923	0.0751018	0.0192778	0.0134635	0.0591205	0.0374298	0.0305703	0.00489197	0.00398755	0.0353573	0.00554191	0.00578456	0.0235846	0.0086731	0.00179124	0.00904953	0.011402	0.00615305	0.031418	0	0	0.00930599	0.00713139	0.00531176	0.00767112	0.0858936	0.0225024	0.0370436	0.00352196	0.0203473	0.00958752	0.00135295	0.00621546	0.0117971	0.0182713	0.00154688	0.0116811	0.00518546	0.014408	0.0364864
Aminomalonic acid	0.0245458	0.0123853	0.268735	0.0829873	0.0382249	0.338015	0.0473556	0.190654	0.00586712	0	0.198952	0.031145	0.0229983	0.0270594	0.755194	0.0272593	0	0.00287871	0.0725799	0.0115907	0.00640802	0.0300468	0.00680709	0	0	0.0485368	0.0111639	0.227577	0	0.198487	0.00192799	0.00948152	0.019654	0.0372397	0.326257	0.388291	0.121392	0.0088234	0.0217915	0.0040856	0.00675478	0.00506302	0.01246	0.0178472	0.0194755	0.00492035	0.0387166	0.457125	0.352767
glycocyamine	0.0254829	0.0198823	0.0084793	0.160186	0.0714509	0.299415	0.215828	0.0851448	0.00937864	0.0137266	0.0799913	0.103127	0.11515	0.072937	0.12703	0.201604	0.0112175	0.00856224	0.110944	0.0379175	0.00161738	0.0578959	0.212538	0.00234786	0.0116731	0.111489	0.0454896	0.0265336	0.146474	0.17578	0.0159822	0.0271668	0.0172608	0.0234874	0.399918	0.114866	0.310152	0.046365	0.00542592	0.034653	0.0035883	0.0159026	0.0169521	0.046872	0.0037072	0.0309433	0.00820139	0.0439108	0.0464796
unknown	0.0266209	0.042478	0.153459	0.750788	0.0567995	0.454769	0.247389	0.112288	0.0257489	0.0159922	0.326974	0.0785805	0.0950472	0.0463899	0.256044	0.0794562	0.0190837	0.0110638	0.609441	0.019276	0.0217523	0.109881	0.0544048	0.00292299	0.022535	0.058091	0.0321799	0.0710591	0	0	0.0200127	0.0473548	0.0314492	0.0511956	0.413214	0.0860196	0.167565	0.0271765	0.0590071	0.0391826	0.0121664	0.0171792	0.0499354	0.072028	0.0140172	0.0326956	0.0543863	0.156878	0.0806903
histidine	0.0041993	0.00553803	0.0207001	0.127452	0.0229224	0.0890219	0.0924945	0.025311	0.00432411	0.00591113	0.0546256	0.0208526	0.0227853	0.0199436	0.0423382	0.0335105	0.0074918	0.00138996	0.0154568	0.00236829	0.00167446	0.00684153	0.00479839	0.000795499	0.00749188	0.0167334	0.011159	0.0351017	0	0	0.00510554	0.0109092	0.00932227	0.0137438	0.17669	0.0348056	0.0826528	0.00568974	0.0128329	0.0116074	0.00231867	0.00443322	0.00836721	0.0256165	0.00448425	0.0152233	0.00397725	0.0193785	0.0466371
Cysteinylglycine	0.00108757	0	0	0.0220712	0	0	0	0	0	0	0	0.0659405	0.0159102	0	0	0.00878607	0.00419283	0	0	0.00231229	0	0	0.0244039	0	0	0.00353643	0.00192925	0.00795799	0	0	0	0	0	0	0.275285	0	0	0.00666309	0	0	0.000198194	0	0	0.0293526	0.00138908	0	0	0	0.0886494
N-Methyl-L-glutamic acid	0.00411051	0.0243459	0.00973346	0.0740102	0	0	0	0	0.00383053	0.0181872	0.0455045	0	0.0045628	0	0	0	0.00139641	0.00288686	0.00405516	0	0	0	0	0.0026647	0.00578665	0	0	0	0	0	0.00863289	0.00644908	0	0	0.00785787	0	0	0	0.00596698	0.00767968	0.000579907	0.00651976	0	0	0.000415521	0	0.00460127	0	0
glutamic acid	0	0.0199035	0.0784268	0.800883	0	0	0.0069376	0.0114161	0	0	0.0452029	0.0114675	0.00618515	0.0106083	0.0838428	0.0128366	0.000854834	0.000724871	0.0631391	0.000792886	0.000386164	0.00763235	0.00196735	0.000122299	0.00657387	0.00595564	0.00151829	0.00748908	0	0	0.000824911	0.00209717	0	0.00590518	0.0305518	0.0349063	0.0144616	0.00904724	0.0254448	0.000919094	0.00315473	0.00318417	0	0.00665543	0.000565304	0.00382508	0	0.02512	0.0183727
epsilon-Caprolactam	0	0.103688	0.0341713	0.136549	0.876577	0.0327695	0.34678	0	0	0.185539	1.60725	0	0.0180134	0.130534	0.435336	0.0161428	0	0.00519653	0.014627	0.00136921	0.126891	0.016172	0	0.00332118	0.00676128	0.0399329	0	0.247443	3.42962	13.3737	0.0188559	0.0222536	0.0853166	0.0111742	0	0.41129	0.0992996	0.00380303	0	0	0.000842241	0	0.390168	0.0704514	0.00140155	0.0956734	0.0024408	0.0573642	0.0958699
2-hydroxypyridine	0.0187395	0.1906	0.361239	1.45489	0.386151	0.233945	0.508247	0.295682	0.0196627	0.136348	1.48791	0.0314281	0.0797462	0.399326	0.57159	0.259422	0.0105146	0.0471869	0.245036	0.0483984	0.0227661	0.0986784	0.022397	0.0233258	0.11288	0.050449	0.0169978	0.144557	3.42671	5.22595	0.0633401	0.0411172	0.0822955	0.0277154	0.251241	0.46776	0.406549	0.0476072	0.105179	0.0838899	0.00396525	0.0526466	0.258767	0.0843249	0.00281603	0.073157	0.0318264	0.0885381	0.117677
monosaccharide	0.00729753	0	0.0630194	0.328474	0	0.0457251	0.0562432	0.0273178	0.00549189	0.01341	0.0849842	0.00958962	0.0154374	0.0425875	0.0359818	0.0425274	0.00296224	0.00472689	0.0128452	0.00816842	0	0	0.00521959	0.00155042	0.0158404	0.00830573	0.00881397	0.0451444	0	0	0.00524428	0.0120553	0.0114964	0.00732282	0.127407	0.0260866	0	0.00706489	0.026197	0.0121146	0.00152106	0.00622674	0	0.0384866	0.00161778	0.0178097	0.0118847	0.0193462	0.0584135
unknown	0	0	0	0	0	0.0832927	0.0444177	0	0	0	0	0.0137596	0	0	0	0	0.00678892	0	0	0	0	0	0	0	0	0	0	0	0	0	0	0	0	0	0	0	0	0	0	0	0	0	0	0	0	0	0	0	0
4-Hydroxymandelic acid	0.0578617	0.0487427	0.211458	2.80049	0.243352	1.19157	1.5382	0.136007	0.0562996	0.040814	0.86675	0.24918	0.332629	0.502094	0.221115	0.792271	0.116211	0.0147245	0.166464	0.00764709	0	0.0420151	0.0227125	0.00812888	0.0485678	0.334597	0.0793157	0.400673	0.50319	0.723513	0.0213951	0.0523099	0.0273822	0.103947	1.05957	0.232582	0.461976	0.0356216	0.146053	0.141369	0.0359907	0.0342252	0.0609188	0.269417	0.0212704	0.212343	0.0822793	0.119019	0.991713
D-galacturonic acid	0.0668162	0.0328175	0.394881	1.27802	0.168098	1.33217	1.32474	0.202257	0.061377	0.0347864	0.149982	0.308617	0.404572	0.231274	0.325079	0.538592	0.215064	0.0321768	0.055681	0.0567236	0	0.0548431	0.192419	0.00931456	0.0863135	0.430594	0.0410431	0.466159	0	0	0.0141107	0.12363	0.0543683	0.129079	3.10114	0.242824	0.618094	0.0520295	0.115814	0.133364	0.0432928	0.00746831	0	0.726011	0.0782993	0.251582	0.0434664	0.235008	0.916333
3,6-Anhydro-D-galactose	0	0	0	0	0	0	0	0	0	0	0	0.040537	0	0	0	0	0.0324914	0.0208877	0	0.109441	0.138105	0.471926	0.0159403	0	0	0	0.010206	0	0	0	0	0	0	0.198217	0	0	0.185915	0	0	0	0	0	0	0	0.0151218	0	0	0	0
unknown	0.0283459	1.0639	9.4081	10.4612	4.60295	4.49052	6.81537	9.28273	0.0430054	0.154715	1.71125	0.041191	0.0950042	0.41701	0.535952	0.44191	0.0393115	0.0731667	0.280414	0.0361765	0.052339	0.14889	0.0379845	0.0260576	0.157333	0.134582	0.048497	0.266388	2.9718	4.12162	0.388692	0.381684	0.465756	0.313635	1.14102	1.47025	3.23962	0.213341	0.246839	0.141282	0.00894148	0.0911127	0.364377	0.172951	0.00714348	0.288574	0.0608648	0.112939	0.274868
adipic acid	0.00590901	0.017097	0.0392018	0.358488	0.0216497	0.14798	0.13042	0.0344365	0.0101542	0.0145528	0.0962522	0.0295677	0.0319219	0.0198974	0.0469623	0.0363887	0.00748499	0.00399784	0.0420032	0.00963913	0.0168535	0.00801128	0.0159804	0.00148291	0.00988777	0.0114611	0.0129752	0.0415286	0.0842302	0.0739228	0.00853388	0.0218622	0.00842727	0.0166751	0.222382	0.0341447	0.0744549	0.00952225	0.031475	0.018743	0.00367797	0.00852628	0.0160343	0.0358035	0.00391562	0.0251871	0.0118759	0.023343	0.0625862
3-(4-hydroxyphenyl)propionic acid	0.0728451	0.0957751	0.536499	2.35141	0.210327	0.759671	0.770118	0.249902	0.0732455	0.0950027	0.649852	0.15115	0.140954	0.257748	0.297961	0.304003	0.0174414	0.0175639	0.101225	0.0348374	0.0240231	0.03117	0.0377339	0.00830759	0.0993047	0.0853228	0.0589351	0.220587	0.747823	0.422751	0.0557608	0.107848	0.0610511	0.0498269	0.86166	0.182832	0.42075	0.0504365	0.253077	0.155131	0.026635	0.0641278	0.199457	0.266181	0.0311443	0.148867	0.0763576	0.122263	0.348479
monosaccharide	0.0476602	0	0.037588	0	0	0.0689344	0.0626741	0	0.0331351	0	0	0.0535771	0.106383	0.0646894	0.0806709	0.0667644	0.0104329	0	0	0.0075295	0	0	0.0149375	0	0	0.0282599	0	0.0592036	0	0	0	0.0131351	0	0	0.11899	0	0	0.00247188	0.151057	0.0651066	0.0212592	0.00878932	0.0141977	0.234478	0.0213742	0.0872168	0.0380854	0.139923	0.372163
creatine degr	0.00789135	0.00213726	0.00915759	0.0739339	0.0158286	0.0783668	0.0447121	0.0196574	0.015904	0.00495008	0.0619403	0.0419307	0.031126	0.0141317	0.0440233	0.0359712	0.0100164	0.00244406	0.0348869	0.00621983	0.00549908	0.0208264	0.00675567	0.000980947	0.00939139	0.0168907	0.012977	0.0418604	0.0159749	0.107082	0.0077794	0.0125813	0.0108765	0.0185292	0.219234	0.0276871	0.0672659	0.00490046	0.019734	0.0128139	0.0038611	0.00607986	0.00868541	0.0414798	0.00547693	0.0165741	0.00533034	0.0240292	0.0842914
unknown	0.00543004	0.0103448	0.0412259	0.189862	0.0286272	0.062373	0.0525846	0.026762	0.008647	0.0132891	0.111606	0.00996435	0.0129026	0.0199445	0.038086	0.0333529	0.00131286	0	0.0086289	0	0	0	0.00670244	0	0.0032389	0	0.00733002	0.0309303	0	0	0.00428802	0.013039	0.00426879	0	0.0747074	0	0	0.00338448	0.0161375	0.00952104	0.00166101	0.00357281	0.0141284	0.0216384	0.00284969	0.0112949	0.00667257	0.0206222	0.0507032
(S)-Mandelic acid	0.0447911	0.0633518	0.176888	1.90972	0.139084	0.683754	0.672567	0.261375	0.0595078	0.0457108	0.39848	0.129632	0.160318	0.225017	0.253975	0.157889	0.0376338	0.0276783	0.200529	0.0561675	0.0500968	0	0	0.0129191	0.108028	0.159773	0.0872989	0.238396	0.586696	0.467325	0.0815172	0.126064	0.0808204	0.127075	0.823461	0.197556	0.512859	0.0841375	0.0968588	0.116184	0.0326172	0.0569148	0.0941979	0.194537	0.0448015	0.161739	0.0541921	0.163179	0.25122
D-erythro-sphingosine	0.0230213	0	0.334888	0.0348176	0.0154265	0.029327	0.164039	1.11111	0.05357	0.0181933	0.0865696	0.0654587	0.0100035	0.0559994	0.113814	0.014739	0.0137045	0.120847	0.131911	0.100718	5.0987	10.2174	0.920299	0.145278	0.00750202	0.00601618	0.0800572	0.0962707	0.694466	0	0.0536629	0.0351496	0.00916092	0.0632146	0.114846	0.0353643	2.34289	0.0291398	0.0138326	0.0028953	0.00343463	0.009328	0.0136344	0.00975788	0.00243391	0.0113916	0.000623776	0.00651036	0.0154315
N-Methyl-DL-alanine	0.0134547	0.325969	0.387824	0.676062	0.395512	0.0829371	0.242776	0.192135	0.0166409	0.12995	0.99198	0.0095988	0.0286946	0.200587	0.31292	0.090096	0.00615672	0.0362147	0.075893	0.0126145	0.0382462	0.0585941	0.00876964	0.0199596	0.0800133	0.0395118	0.0109502	0.0944503	2.25455	4.20484	0.052551	0.030809	0.0638442	0.0228188	0.0909018	0.250105	0.23954	0.0209913	0.0870508	0.0380018	0.00284682	0.0391978	0.235565	0.0613811	0.00227993	0.067036	0.0247841	0.0514732	0.0841326
Biphenyl	0.00300089	0.0466711	0.0735334	0.117721	0.403844	0	0	0	0.00310145	0.0498922	0.112691	0	0	0	0	0	0.00133243	0.0087017	0.0106543	0.00929511	0	0	0.00043888	0.00390988	0.0173479	0.0461972	0	0	0	0	0.00988693	0.00886803	0.0177245	0	0	0	0	0	0.0200415	0.00894457	0.00065896	0.00872429	0.125863	0.0451196	0.00162436	0.0159734	0.00949353	0.00589366	0
sarcosine	0.00276461	0.0362794	0.177888	0	0.706068	0	0	0	0.00483167	0.0675268	0	0	0	0	0	0	0	0.0264378	0	0.010801	0	0	0	0.0178569	0.0436625	0.0456673	0	0	0	0	0	0.00785358	0.0802809	0	0	0	0	0	0	0	0	0.0264948	0.385419	0.0848255	0.00147525	0.10749	0.0104242	0	0
Cumic Acid	0.00625371	0.0268349	0.10149	0.185597	0.0797304	0.043576	0.0651932	0.0672897	0.00650649	0.020729	0.183541	0.00919731	0.0151903	0.046893	0.0845893	0.0347785	0.00205364	0.00950289	0.0354217	0.0122595	0	0.0328747	0.00777286	0.00505405	0.0178694	0.0190932	0.00551983	0	0.328407	0.452631	0.016341	0.00895754	0.02544	0.0103432	0.107866	0.0575992	0.0787687	0.0129367	0.0161924	0.0125713	0.00136632	0.0142988	0	0.0234979	0.00122575	0.0205454	0.00897505	0.0159949	0
malonic acid	0.00495871	0.0144873	0.0800826	0.680114	0.0405508	0.223948	0.150019	0.107557	0.0142661	0.0197404	0.198508	0.0219104	0.0340687	0	0.0772908	0.0722052	0.0153314	0.0100663	0.106118	0.0145691	0.029472	0.030164	0.0132171	0.00406758	0.0219005	0.0083561	0.00569547	0.0656432	0	0	0.00588703	0.0222482	0.0184999	0.00645361	0.284824	0.0387026	0.0555061	0.0146226	0.101249	0.0211617	0.00694103	0.00421071	0.0604119	0.0543918	0.0102179	0.0135156	0.0459237	0.0448566	0.0826047
oxamide	0	0	0	0	0	0	0.0702374	0	0	0	0	0.00613829	0.0289133	0	0	0	0.00303543	0	0	0	0	0	0.00475726	0	0	0.0173404	0.0119334	0.0424783	0	0	0	0	0	0.0117602	0.0475549	0	0	0.00827184	0	0	0	0	0	0	0.00146828	0.0079494	0.00738945	0	0.0339277
unknown	0.0150225	0.0173396	0.0983573	0.635605	0.0586109	0.262681	0.233542	0.0797975	0.0143764	0.0224486	0.149989	0.0471731	0.0663089	0.0671886	0.105738	0.114073	0.0176454	0.00557732	0.0492205	0.0107103	0	0	0.0171293	0.00278384	0.0283895	0.0454045	0.0310972	0.102167	0	0	0.0196327	0.0324685	0.0193004	0.0345566	0.535873	0.0680455	0.163058	0.0219491	0.0612217	0.0399969	0.00805398	0.0173474	0.0274407	0.10075	0.0144247	0.0620669	0.0202876	0.0688938	0.14573
4-Vinylphenol dimer	0.00766534	0.0405308	0.169416	0.62359	0	0.0563322	0.0482803	0.0273321	0.00245158	0	0.173082	0.0145347	0.00705111	0	0.622543	0.0164105	0.000580402	0	0.0480348	0	0	0	0	0	0.0145383	0.00877251	0.00220065	0.0149205	0	0	0.00265041	0.00513689	0	0.0127672	0.0522036	0.0763186	0	0.00580416	0.0443084	0.0065327	0.00220839	0.00697704	0	0.0155046	0.00214944	0.0175707	0.0633982	0.114298	0.0731515
N-Oleoyldopamine	0.00431919	0	0	0	0	0.0405177	0	0	0.0109568	0	0	0.0112861	0.0123172	0	0	0	0.00533067	0	0.00699814	0	0	0	0.00224345	0	0	0.0295046	0.00880052	0.0441158	0	0	0.0100299	0.0177375	0	0	0.0397503	0	0.0861265	0	0	0.0168752	0.0032819	0	0	0.015976	0.0037106	0	0	0	0.0212038
unknown	0.00443137	0	0	0	0	0.0121726	0	0.00978071	0.00338383	0	0	0.00577571	0	0	0	0	0.000981912	0	0	0	0	0	0.00234003	0	0	0	0	0	0	0	0	0	0.00554451	0.00303052	0	0	0	0	0	0	0.000633605	0	0	0	0.00163942	0	0	0	0
4-Pyridoxic acid	0.00303781	0	0.0157412	0.0926382	0	0.0367423	0.0370855	0	0.00456313	0.00680664	0.030949	0.00759807	0.0109364	0.021298	0	0.0208872	0.00323352	0.00174138	0.00808047	0	0	0	0.00281136	0.0011582	0.00767051	0.00979447	0.00778733	0.0234344	0	0	0.00392593	0.00907982	0.00721287	0.00831928	0.0655188	0	0	0.00507921	0.00894488	0.00874894	0.00243696	0.00422316	0	0.0154973	0.00296401	0.0153115	0.00423717	0.0119893	0.0278052
unknown	0.0047244	0.067638	0.120065	0.211037	0.136389	0	0.09143	0.0806711	0.00561099	0.0465153	0.279046	0	0	0.0684213	0.103961	0	0.00232235	0.0174566	0.01828	0.00485779	0.0105514	0	0.0052395	0.00640928	0.0379648	0.0133497	0.00338245	0	0.813122	1.39536	0.0212163	0.0112916	0	0	0.0497339	0	0	0.00700141	0.0312542	0.0161401	0.00111333	0.012662	0.0662529	0	0	0	0.00815781	0	0
2-hydroxybutanoic acid	0.0025967	0.0580514	0.0814375	0.128115	0.0838555	0.0222357	0.0532774	0.0492681	0.00374593	0.0303413	0.19011	0.00167905	0.00637221	0.04064	0.0564247	0.0148511	0.00064682	0.00679232	0.0129861	0.00207357	0.00694898	0.0110303	0.00158617	0.00391254	0.0143746	0.00757257	0.00203021	0.0179339	0.420844	0.806815	0.00971306	0.00528092	0.0142533	0.00483567	0.0202882	0.0446725	0.0413689	0.00396719	0.0184571	0.0075682	0.000448866	0.00887348	0.0711601	0.0115901	0.000449376	0.0130822	0.0041082	0.0101134	0.0179414
unknown	0	0	0	0.857704	0	0.0312186	0.255554	0.0685467	0	0	1.26334	0	0.0236039	0.237693	0.361627	0	0	0	0.132938	0	0	0	0	0	0	0	0	0	1.31555	0	0	0	0	0	0	0.146322	0.163535	0	0	0	0	0	0	0	0	0	0	0.00962374	0
phenylalanine	0.00254394	0.0111856	0	0.199144	0	0.0739027	0.0462363	0	0.00262165	0.00765435	0	0.0203826	0.0205894	0.0149241	0	0.0201307	0.0116962	0.00388238	0	0.00785459	0	0.00414974	0.0163007	0.00115666	0.0105816	0.00678132	0.00929135	0	0.0876538	0	0.0025807	0.0135256	0	0.00937875	0.133845	0	0.0808371	0.00630808	0.0155592	0.0073648	0.00336877	0	0.00679481	0.0232688	0.00248984	0	0.00564302	0	0.0458918
3,6-Anhydro-D-galactose	0	0	0	0	0	0.0682011	0	0	0.00241733	0	0	0.011908	0.0188207	0	0	0.0347131	0.00349889	2.31477e-05	0	0.000343356	0.00207327	0.00599118	0.00172227	0	0	0	0.00541956	0	0	0	0	0	0	0.00898582	0.071901	0	0.0209545	0	0	0	0.00100589	0	0	0	0.00139155	0	0	0	0.055205
3-Hydroxypropionic acid	0	0	0.145493	0.794422	0	0	0.119423	0.148717	0.00254364	0.0107213	0.141777	0	0	0	0.0485595	0	0	0	0.0415834	0	0.00276019	0	0.0064319	0	0.00830357	0	0.00733315	0.0659722	0	0	0	0	0	0	0	0	0	0.0120321	0.0223707	0.122785	0.0302413	0	0.180495	0	0.0435535	0	0.0358929	0	0
Norleucine	0.00179585	0	0	0	0	0.0203202	0	0	0.00262865	0	0	0.00660827	0	0	0	0	0.000762663	0	0	0	0	0	0	0	0.00285225	0	0.00213903	0	0	0	0.00208321	0.0053151	0	0	0	0	0	0	0.00505645	0	0.000767329	0.00197192	0	0.00634276	0.00124707	0	0.00249855	0	0
serine	0.00779774	0.0161461	0.0809354	1.14986	0	0.271299	0.0748099	0.0488462	0.00426704	0.00434055	0.0456151	0.0375438	0.152695	0	0.0203856	0.0293272	0.0624711	0.0125863	0.0127917	0.0381031	0	0	0.0334573	0.00264229	0.0763331	0.0216309	0.0298109	0.129035	0	0	0.0273427	0.024053	0.00746869	0.0220711	0.765891	0.0717859	0.0900605	0.0444057	0.0751779	0.00426479	0.0268058	0.00908934	0.0206754	0.222657	0.0217094	0.0244651	0	0.0589318	0.311716
glycerol	0.0217999	0	0	1.14377	0	0.206294	0	0.234375	0.0253721	0.129192	0	0.0278254	0.0608134	0.119935	0	0.14771	0.0173776	0	0.0690365	0.0402881	0.402748	0.0423605	0.14377	0	0	0.0634811	0.0342147	0.152927	0	0	0.0299345	0	0	0.0749667	0.376894	0	0.375422	0.0298734	0.107582	0	0	0.0232778	0	0.109497	0.0088552	0	0	0.0464748	0.153344
succinate semialdehyde	0.00327638	0	0	0.230964	0	0.0262792	0.0233305	0	0.00213166	0.00542485	0.0546229	0	0.0187669	0	0	0	0.00275987	0	0.0133016	0.00429983	0	0	0.00512548	0.00218994	0.0252671	0.00504196	0	0	0	0	0.00451526	0.00366613	0	0	0	0	0	0	0.0212054	0.00674916	0.000995569	0.0054877	0	0	0	0	0.00359329	0	0
2-hydroxy-2-phenylacetic acid	0.000856055	0	0	0.229709	0	0.0268714	0	0	0.00118609	0	0	0.00766278	0.0147647	0	0	0.0196793	0.00189034	0	0	0	0	0	0	0	0.00863273	0	0.00264133	0	0	0	0	0.00342114	0	0	0.0322788	0	0	0	0	0.00220681	0.000951057	0	0	0	0	0	0.00346924	0	0
acetanilide	0.0166205	0	0.0764161	0.600967	0	0.0598223	0	0.0449012	0	0	0	0.110256	0.076993	0.0587305	0	0.140938	0.00963818	0	0.020858	0	0	0	0.0271759	0.0010347	0	0.0210108	0.00663381	0.0795309	0	0	0	0	0	0	0.294974	0.0339069	0.0703929	0.0464519	0	0	0.0024141	0	0	0.143482	0.00312584	0.0633743	0.00726313	0	0.376153
maltotriose	0.0573343	0.25769	1.93336	5.15238	2.25829	1.39288	2.85433	1.20074	0.0351316	0.2806	2.01903	0.23822	0.457957	0.57213	0.969828	1.40678	0.0969738	0.0868658	0.489606	0.110433	0	0.180017	0.0644503	0.0466774	0.482525	0.8156	0.0840099	0.629033	6.84072	6.78614	0.14825	0.245192	0.157598	0.369163	1.54267	2.76152	2.74057	0.142444	0.521865	0.447393	0.0888496	0.169616	0.676069	0.654774	0.102002	0.871783	0.205955	0.520871	0.968884
glutaraldehyde	0.00395922	0.0532776	0	0	0.115995	0	0.0909057	0	0.00511577	0.040907	0.284814	0	0.00978837	0	0	0.0246023	0.00158389	0	0.0208759	0.00351776	0.0141105	0	0.0020791	0.00581907	0.0224401	0.0113203	0	0	0.738341	1.24228	0.0167479	0.00831337	0.0232412	0	0.0412841	0.0844537	0.0991861	0.00630011	0.0256112	0.011902	0.000749592	0.0121496	0.068282	0.0156596	0.000603933	0	0.00701641	0	0
L-Allothreonine	0.0159953	0	0.0995445	0.417006	0	0.19	0.210671	0.0619699	0.0119278	0.0263204	0.137199	0.0360283	0.0502921	0.0584536	0.0642227	0.0596857	0.012117	0.00819592	0.032703	0.0148377	0.00877751	0.0315471	0.018931	0.00608901	0.0352327	0.0480438	0.0219933	0.0488417	0	0	0.0125196	0.0212197	0	0.0270936	0.305754	0.0706239	0.13035	0.0161666	0.0442726	0.0317326	0.00598932	0.0190902	0	0.0562113	0.00766848	0	0.0148952	0.032995	0.0905824
malonic acid	0.00304151	0.0239192	0.101054	0.0331343	0.132738	0.0102866	0.0190475	0.0105761	0.00354096	0.0279548	0.0736018	0.00196709	0.00357426	0.0146701	0.0303779	0.00723774	0.00041533	0.0100848	0.00571376	0.00375839	0.00281217	0.00497959	0.000713088	0.00606909	0.0235444	0.0139026	0.00143903	0	0.243547	0.337101	0.00378233	0.00293597	0.0253588	0.0021054	0.0134922	0.0259317	0.0255163	0.00211734	0.0183143	0.00341677	0.000236183	0.0129921	0.0734988	0.0192423	0.000943452	0.0262569	0.00849922	0.00367704	0.00602098
N-Methyl-DL-alanine	0	0.101033	0.139828	0.597103	0.499977	0.0547415	0.272122	0	0	0.1297	1.01058	0.00464105	0.0320765	0.240311	0.410482	0.0682571	0	0.0144876	0.0265075	0.00638467	0.0545088	0.0484047	0	0.00838337	0.0295744	0.0354929	0	0.106959	2.6786	6.43645	0.0235322	0.0203883	0.0545207	0.0111317	0	0.228457	0.111966	0.0150489	0.0276694	0	0	0	0.230165	0.049741	0.000747602	0.0711986	0.00867398	0.0403852	0.0763751
3-hydroxybutyric acid	0.0388048	0.241958	1.2085	1.53083	1.66057	0.166102	0.417966	0.252388	0.0419699	0.356429	1.30608	0.0236957	0.0555852	0.321928	0.5128	0.124856	0.00806129	0.107326	0.13332	0.0426077	0.0380535	0.148952	0.0195193	0.0587316	0.305048	0.195275	0.0164628	0.145282	4.06162	6.5933	0.0629911	0.0409451	0.239659	0.0404214	0.195585	0.501939	0.491924	0.0395678	0.281037	0.0481416	0.00370682	0.125827	0.935234	0.248616	0.0096934	0.265798	0.0806089	0.0707237	0.121272
L-cysteine	0	0	0	0	0	0.0144723	0	0	0.000918069	0	0	0.00693123	0	0	0	0	0.00656645	0	0	0.00563704	0	0	0.00382242	0	0	0.0070506	0	0	0	0	0	0	0	0	0.0654182	0	0	0	0	0	0.00150069	0	0	0.0073182	0.00235185	0	0	0	0.0197719
pentadecanoic acid	0.0106221	0.0675803	0.224392	0.427005	0.183021	0.114148	0.213404	0.200145	0.0127442	0.0490024	0.431071	0.018787	0.0373372	0.0949357	0.188756	0.0853935	0.00858102	0.024302	0.0721103	0.0237105	0.0362616	0.0428905	0.0184328	0.0106404	0.0490307	0.0394353	0.0194974	0.108019	0.90213	1.30564	0.0174482	0.0192834	0.0521301	0.0265761	0	0.129052	0.1728	0.0143382	0.0597112	0.0250974	0.00312907	0.0232166	0.102612	0.0574669	0.0034969	0.0608331	0.0236145	0.0373238	0.116852
pentadecanoic acid	0.00447408	0.0499978	0.150693	0.269181	0.0714741	0.074904	0.146385	0.0902342	0.00702448	0.0212961	0.276669	0.00903389	0.0302684	0.0642886	0.104331	0.0497822	0.00567735	0.0124703	0.045677	0.0100975	0.0350904	0.0391706	0.0103059	0.0072023	0.031739	0.0178428	0.010247	0.0522165	0	0	0.0104168	0.0113959	0.0327907	0.0164775	0.0733756	0.0669059	0.0999167	0.012947	0.0433129	0.0189211	0.00200174	0.0129904	0.0438281	0.0305658	0.00181708	0.0332491	0.0162709	0.021764	0.0614261
Phytol	0.00619753	0	0.0281743	0.127647	0	0.160181	0.109825	0	0.0060109	0.0209152	0.140517	0.0182686	0.0244781	0	0	0.0447027	0.0039404	0	0	0	0	0	0.00238562	0	0.0141047	0.0193584	0.0175563	0.0439155	0	0	0.00468972	0.0188257	0	0.0110993	0.181419	0	0.118124	0.00727524	0.0183519	0.0250161	0.00474462	0.00827262	0	0.0434352	0.00544246	0.0321315	0.00443278	0.0164134	0.0623985
sulfuric acid	0.002984	0.0228158	0.0471749	0.135083	0.0552685	0.0356355	0.0749069	0.033774	0.00394047	0.0188507	0.156017	0.00561042	0.0101235	0.00446376	0.0660581	0.0235167	0.00310698	0.00611978	0.0337201	0.0072373	0	0.0179648	0	0.00305396	0.0143255	0.0113402	0	0.0322093	0.425099	0.587362	0.00817234	0.00625559	0.0134128	0.00722878	0.0605453	0.0477451	0.0537643	0.00676896	0.0152849	0.0167794	0.000829405	0.00732194	0.0368263	0.017851	0.00118989	0.0252785	0.00504474	0.0151937	0.0312779
glycine	0.0414073	0.153694	4.15545	11.9829	0.224948	0.821992	0.1834	0.610973	0.00630485	0.0308717	1.26779	0.0667601	0.142548	0.328036	0.848532	0.196935	0.0432793	0.0147671	1.22839	0.369432	0	0.276695	0.090923	0.0029776	0.194894	0.184929	0.0121306	0.0774572	0.223841	1.72357	0.0133711	0.0145866	0.0195325	0.0615355	0.210146	0.948599	0.109594	0.12652	0.92246	0.0364746	0.026179	0.029219	0.0351711	0.074841	0.0107394	0.11186	0.481361	0.626524	0.435465
Aconitic Acid	0.00317312	0	0.0118147	0.0381763	0	0.0318691	0.0395392	0.0106383	0.00257981	0	0	0.010592	0.0101971	0	0	0.01701	0.00309591	0.00228971	0.00842126	0.00555721	0.00561278	0.00923877	0.00481548	0.00125544	0.00704729	0.0108115	0.00672524	0.0181383	0	0	0	0.00504851	0.00665749	0.00714958	0.0701379	0	0.0273941	0.00369568	0.00561901	0.0051371	0.00126847	0.00239791	0	0.00792284	0.00202335	0.00725257	0.00227088	0.00938601	0.0153671
D-Altrose	0.00218625	0	0	0	0	0	0.0200699	0.0141504	0	0	0	0.0137312	0.00584577	0	0	0.0104133	0.000197605	0	0	0	0	0	0	0	0	0.0264602	0	0.109436	0	0	0	0.00206429	0	0.0138205	0.116943	0.0477744	0.190599	0	0	0	0.000200097	0	0	0	0.000571171	0	0.00108906	0.015797	0.0757377
Glutaconic acid	0.00187735	0	0	0.015858	0	0.0108908	0	0	0.000903934	0.00359069	0	0.00651406	0.00779783	0	0	0	0.0017564	0	0	0	0	0	0.000879615	0	0	0.00338954	0.00377122	0.00744933	0	0	0	0.00525944	0	0	0.0556722	0	0	0	0	0.0020863	0.00252192	0	0	0.0067069	0.00020625	0.00566036	0.002351	0	0.00732665
proline	0.0173527	0	0.0645343	0.431315	0	0.286819	0.104783	0	0.0115058	0.0213979	0.0944899	0.0605676	0.0756902	0	0	0.0773572	0.0122887	0.00741881	0.0106257	0.0176482	0	0	0.0207456	0.00413432	0.0458815	0.015152	0.0294931	0	0	0	0.00593749	0.0162059	0	0.029072	0.205692	0	0	0.0241973	0.0379538	0.0193173	0.00968009	0.00775259	0	0.0477294	0.00511933	0.0432734	0.0238305	0.0189093	0.0635985
2-hydroxybutanoic acid	0.0117822	0	0	0.207334	0	0.0910609	0	0	0.0127047	0	0.0490358	0.0279305	0.0181579	0	0	0	0.0185355	0	0.0649625	0.0187995	0	0	0.0217945	0.00184278	0	0	0.0154854	0	0	0	0.0126217	0.0176147	0	0.0345122	0.243967	0	0	0.00668128	0	0.0189077	0.00195021	0.00807753	1.94712e-06	0.0392539	0	0	0.0144671	0	0
sorbitol	0.020152	0.0910925	0.436787	12.0621	0.00960827	0.240163	0.174892	2.57842	0.0134414	0.0145813	0	0.0687025	0.20054	0.0735734	0.769817	0.43713	0.042265	0.0343911	0.00333253	0.325321	0.0288631	1.50441	0.0723738	0.0114691	0.0369858	0.0435776	0.0595227	0.416816	0.181303	0	0.280922	0.0396256	0.141961	0.0430083	3.28284	0	0.224184	0.0620566	0.235672	0.551293	0.218953	0.00290835	0.108056	0.245801	0.174381	0.0430143	0.232674	0.201834	0.377606
malonic acid	0.172321	0.103246	0	1.32821	0.394588	1.13187	0.938778	0.827233	0.304782	0.11712	1.24869	0.608656	0.230616	0.286565	1.06753	0.741508	0.206078	0.0769412	1.08966	0.191788	0.396704	0.815078	0.315465	0.0368536	0.286006	0.647706	0.279159	0.828384	2.38258	3.14247	0.256336	0.396933	0.182606	0.482333	2.76306	0.63663	2.51491	0.137396	0.148916	0.180704	0.0462499	0.102831	0.249302	0.448172	0.0661249	0.257529	0.0722924	0.273047	0.906001
glycolic acid	0.202941	0.264431	2.00072	9.39118	1.85331	2.52611	2.88439	1.32382	0.400894	0.32339	3.52582	1.05033	1.09942	0.869174	1.68498	2.00494	0.360273	0.239228	1.1925	0.164466	0.280437	0.605914	0.263024	0.0645636	0.668259	0.829088	0.262566	2.0965	1.03851	3.28959	0.231849	0.627389	0.438311	0.440455	8.68732	1.40261	2.09328	0.359937	1.26616	0.535412	0.155457	0.17877	0.802898	1.55414	0.190614	0.47585	0.337842	0.778158	1.96932
alanine	0.0146341	0.162441	0.274833	3.51469	0.194046	0.40894	0.370352	0.0946634	0.0157171	0.0589808	0.60783	0.0719726	0.170675	0.0718739	0.132393	0.18049	0.0696712	0.0535224	0.144646	0.0620227	0	0.0549258	0.0391044	0.00805198	0.0998076	0.0396089	0.0250223	0.0685433	0	0	0.102372	0.113716	0.0439966	0.0369852	0	0.154053	0.260093	0.0294106	0.339256	0.121583	0.0214064	0.0489435	0.101078	0.133676	0.0159903	0.0505925	0.110653	0.115756	0.211868
Threonic acid	0.0238405	0.0127009	0.0821477	0.406065	0.0383532	0.138643	0.125197	0.0493144	0.00921156	0.0127587	0.181501	0.0450291	0.0380451	0.0529453	0.0861896	0.0725707	0.0102566	0.00660483	0.0375153	0.0188295	0.0108191	0.0237946	0.0124461	0.00341587	0.0229452	0.0273676	0.0156324	0.0504774	0.0714404	0	0.0101989	0.0181711	0.01633	0.0194591	0.192326	0.0600283	0.077708	0.00978074	0.0499583	0.0196625	0.00416859	0.00821392	0.0228556	0.0358747	0.00719173	0.0229762	0.0097389	0.0351518	0.057734
oxoproline	0.106875	0.187919	0.803199	3.26604	0.462045	1.2505	1.1841	0.956274	0.110732	0.153995	1.20751	0.338297	0.356526	0.391563	0.837213	0.847389	0.180837	0.13271	0.223828	0.256802	0.119924	0.225546	0.157129	0.0499928	0.306371	0.278335	0.182156	0.859023	1.32458	1.05451	0.211096	0.207767	0.233325	0.205228	5.08117	0.507967	1.32322	0.16433	0.775233	0.183878	0.0521415	0.106546	0.374392	0.920356	0.0966865	0.225881	0.13062	0.522602	1.61736
2-Deoxyerythritol	0.0125495	0	0.10329	0.496884	0	0.105588	0.138075	0	0.00752658	0	0	0.0290175	0.0277943	0.0715609	0.0600537	0.0446184	0.0191361	0.0059786	0	0.00711001	0	0	0.0151616	0.0024148	0.0166632	0.0350035	0.0107945	0.126067	0	0	0	0.0198619	0	0.0176439	0.236702	0	0	0.00454693	0.0365852	0.0124483	0.00272022	0	0	0.0703143	0.00647339	0.0330564	0.00927625	0.0344288	0.175873
vanillin	0	0	0.0215075	0.124224	0	0.216267	0.106306	0.0334882	0.00160849	0	0	0.00742573	0.00999645	0	0	0.0151587	0.00439521	0	0.00782396	0	0	0	0.00146645	0	0.00346919	0.00525127	0.00484465	0.0135711	0	0	0.0016806	0.0055752	0.00843719	0.031993	0.122892	0	0.0732721	0.00666597	0.00455194	0.00521462	0.000857009	0	0	0.0118761	0.00116849	0	0.00176361	0	0.024625
oxamic acid	0.453986	0.5482	7.45419	3.74561	3.33249	15.392	8.67007	15.1536	0.182591	0.249817	3.85472	3.02491	1.51286	0.944139	2.27705	5.88586	0.0696138	0.974154	1.01552	0.88402	0	3.28248	0.579535	0.0756531	0.162996	1.04287	0.38544	68.4084	34.0071	17.0176	0.202742	1.94121	0.92395	2.9252	28.0862	7.8521	14.1293	0.399411	0.257553	1.13212	0.170034	0.170561	4.47887	4.23885	0.824781	4.16219	0.543151	5.0762	18.327
D-Glyceric acid	0.00512165	0.0213118	0.0473077	0.387443	0.043661	0.140319	0.242666	0.0708182	0.00676841	0.0148787	0.139534	0.0381996	0.080796	0.0258278	0.136139	0.0676452	0.011387	0.00659267	0.0581309	0.0072737	0.00696768	0.0420891	0.0119195	0.00141638	0.0175129	0.0360743	0.0456955	0.144093	0.122777	0.303851	0.0241739	0.0205946	0.023725	0.0450568	0.291523	0.0917259	0.251085	0.0208121	0.0361596	0.020225	0.00509643	0.00747371	0.0264994	0.0448485	0.00684707	0.0283481	0.016224	0.0548979	0.110416
uracil	0.0287199	0	0	0.263047	0.0918609	0.049135	0.066092	0	0.00800033	0.0201969	0.0736558	0.0209555	0.0224156	0.0485293	0	0.0668451	0.0208863	0.0233782	0	0.064182	0	0	0.0541994	0.00261411	0.0507388	0.0258746	0.0189407	0.0841992	0	0	0	0.0136066	0	0.0102536	0.0998703	0.0521017	0	0	0.0141214	0	0.00121771	0	0	0.0331695	0.00113164	0.0184397	0	0.0119024	0.0621356
L-Allothreonine	0.144001	0.344777	3.00116	29.0252	1.49774	5.41885	5.19393	3.13016	0.119829	0.340613	4.25759	0.483996	2.70097	0	0.948773	2.36675	1.63912	0.27544	0.105219	0.381552	0	0	0.223563	0.0738024	1.56472	0.433211	0.379416	1.83641	0.882076	2.85628	0.199555	0.512741	0.243211	0.332086	10.8173	3.07991	1.31332	0.794133	2.6918	0.401798	0.353225	0.0908598	1.13592	3.90791	0.45804	0.540787	0.468958	1.24766	6.98937
1-Methylhydantoin	0.0106725	0.0127986	0.0760492	0.453019	0	0.11215	0.123798	0.0301341	0.0110613	0.0162272	0.133934	0.0167185	0.0329222	0.042407	0	0.0774203	0.00517838	0	0	0.00593737	0	0	0	0	0.0200262	0.019316	0.0135983	0.0646414	0	0	0.00741705	0.0264646	0	0.0182601	0.235039	0.0387408	0.0755123	0.0106283	0.0327037	0.0297775	0.00450973	0.00841709	0	0.0623983	0.0041968	0.0356894	0.0142033	0.0230785	0.0850727
unknown	0.0239958	0.0371144	0.134811	0.544006	0.0947108	0.225408	0.243956	0.0960887	0.0250652	0.0466364	0.280266	0.0309844	0.0705471	0.109089	0.23493	0.0579573	0.00395807	0.00547995	0.0165405	0.00781919	0.00481463	0	0.00472472	0.00189811	0.0236265	0.0103305	0.0138285	0.0286595	0	0	0.0104251	0.0443304	0.0246348	0.00251295	0.138385	0.0516607	0.122825	0.0159165	0.0304111	0.037447	0.00835327	0.0105859	0.0474185	0.0447204	0.00824672	0.0362731	0.0314189	0.104761	0.103328
Methyl-beta-D-galactopyranoside	0.00256955	0.0355608	0.0518295	0	0	0.0639639	0.158646	0.0360104	0.00328179	0.0101501	0.198098	0.0957861	0.0217698	0	0	0.0566901	0.0082117	0	0.140026	0.0098148	0	0	0.00410298	0	0.0166841	0	0.0378664	0	0	0	0.111342	0.0470689	0.0110596	0.0935211	0.127261	0	0.576761	0.0284913	0.0521326	0.019408	0.00370268	0.024756	0	0.0178886	0.00380927	0.0419523	0.00578244	0.0130749	0
3-Hydroxypyridine	0.00332785	0	0.0425835	0.146918	0	0	0	0.00471702	0.00314656	0	0	0	0	0	0	0	0.00512437	0	0.0215256	0	0	0	0	0.00393476	0.0200126	0	0	0	0	0	0.01364	0.00615354	0	0	0	0	0	0	0.0310471	0.0125507	0.00201507	0	0	0	0	0	0.0074231	0	0
Farnesal	0	0	0	0	0	0	0	0	0.00568709	0	0	0.0217041	0	0	0	0	0.0141715	0	0	0	0	0	0	0	0	0	0	0	0	0	0	0	0	0	0	0	0	0	0	0.0215808	0.00309732	0	0	0	0	0	0	0	0
glycolic acid	0.00698534	0.0118099	0.0362302	0.0684181	0.0240699	0.0546311	0.0535239	0	0.00531181	0.00684163	0.109826	0.0149742	0.015892	0.022782	0	0.0199357	0.00184504	0.00391324	0.0199673	0.00692172	0.0923621	0.0200979	0	0.00133969	0.0066045	0.00874351	0.011632	0.035501	0.101038	0.19942	0.0178982	0.00512704	0.0299265	0.0125382	0.118815	0.0448246	0	0.00463896	0.0077051	0.00715652	0.00206299	0.0112056	0.00900302	0.015177	0.00374594	0.0168653	0.00328841	0.0161309	0
cuminic alcohol	0.00345484	0	0	0	0	0	0	0	0.00638313	0	0	0.0161808	0	0	0	0	0.0146552	0	0	0	0	0	0	0	0	0	0	0.118102	0	0	0	0.0143924	0	0	0	0	0	0	0	0	0	0	0	0.142305	0	0	0	0	0
3-Aminoisobutyric acid	0	0	0	0.191901	0	0	0	0	0	0	0	0.0131632	0	0	0	0	0.00500759	0	0	0	0	0	0	0	0	0.020656	0	0.0493763	0	0	0.00837891	0	0	0	0.140714	0	0.0703922	0	0	0.00815645	0.00723436	0	0	0.0261667	0.00604501	0	0	0	0
guaiacol	0.00540503	0	0.0318298	0.0689073	0	0.0715792	0.10959	0	0.00548788	0.0106202	0	0.0301927	0.0211647	0	0	0.0424165	0.00838718	0.00320783	0.0218416	0.013398	0	0.0515179	0.00888776	0.00471447	0.0113312	0.0236698	0.0119122	0.0555858	0	0	0.00966355	0.00837074	0	0.00737797	0.149338	0	0	0	0.0111865	0.0144904	0.000998095	0.0058751	0	0.0288963	0.00345905	0	0.00443006	0.0277966	0.0537768
cis-gondoic acid	0.00373642	0.104906	0.227001	0	0	0	0	0	0.00551893	0.0415458	0.345271	0.00312182	0.0101911	0.0589571	0	0	0.00261049	0.0131319	0.0266284	0.00362398	0	0.0180206	0.0022825	0.00674312	0.0251437	0.011337	0	0	0	0	0.0206939	0.0139561	0	0	0	0	0	0	0.0261348	0.0140128	0.000935823	0.0149831	0.15103	0.0222892	0.000773967	0	0.00893892	0.0187981	0
Aminooxyacetic acid	0.00199184	0	0	0.149088	0	0.0419465	0	0	0.00253499	0.0111493	0	0.028121	0.0246292	0	0	0	0.00814662	0	0	0	0	0	0.0212396	0.00173341	0.0232105	0	0	0	0	0	0	0.0136177	0	0	0	0	0	0.01516	0.0250556	0.00447771	0.00402904	0	0	0	0.00339491	0	0	0.0162132	0
Threonic acid	0.0252686	0.00684967	0.0474917	0.334376	0.0472971	0.11731	0.116584	0.0622649	0.0209759	0.019497	0.27123	0.0940082	0.054269	0.0827463	0.133897	0.132474	0.025774	0.0161477	0.163922	0.065859	0.103078	0.074976	0.0296774	0.0165633	0.0272471	0.0339248	0.0146523	0.0440527	0	0.387388	0.0178632	0.0357459	0.0333143	0.0188486	0.223766	0.0692292	0.106858	0.0161276	0.0434635	0.0265515	0.00542991	0.011968	0.0353516	0.0400924	0.0124856	0.0254979	0.0111464	0.0453019	0.0587304
unknown	0.000790781	0	0	0.0676507	0	0.0301776	0.0382616	0	0.00060678	0	0	0.00341665	0.00885147	0	0	0.00939627	0.000888965	0	0	0	0	0.00347683	0	0	0	0	0	0	0	0	0	0	0	0	0.0663238	0	0	0	0.00780311	0.00335252	0.000737593	0	0	0.00685142	0.000999356	0.00236429	0.00189833	0.00298927	0.0192184
beta-Alanine	0.0538982	0.0766102	0.248982	1.13896	0	0.732227	0.797258	0.380664	0.0365752	0.0344418	0.319082	0.109278	0.166165	0.289615	0.352566	0.343171	0.0331621	0.0115089	0.040878	0.0215052	0	0	0.0717744	0.00386802	0.071223	0.170358	0.0572166	0.211909	0	0	0.0193942	0.0935757	0.0617299	0.131003	1.15842	0	0.638279	0.0612975	0.0788617	0.18174	0.0311238	0.0395346	0.121293	0.21655	0.0333519	0.0930563	0.0542917	0.110123	0.269043
Glutaric Acid	0.00609058	0	0	0.0692884	0	0.00687319	0	0	0.00212038	0	0	0.00958169	0.0184697	0	0	0.0279	0.000412619	0.000239606	0.00343839	0	0	0	0.000264155	0	0.00435667	0	0.000887687	0.00532921	0	0	0	0.00150857	0	0.000729909	0.0115992	0	0	0.00121284	0.0625569	0.0289078	0.00145702	0	0	0	1.91742e-05	0	0.00814675	0	0.0328888
glutamine	0.00389742	0	0	0.137399	0	0.0541617	0	0	0.00584989	0	0	0.00578184	0.0143636	0	0	0	0.00568949	0	0	0	0	0	0.00471449	0	0	0	0.00685103	0.0201377	0	0	0.00509267	0.0106862	0	0	0.111019	0	0	0	0	0.0115076	0.00373786	0	0	0.0131547	0.0031646	0	0.00501768	0	0.0260096
N-Methyl-DL-alanine	0.304224	1.42428	44.5867	3.69603	13.0675	1.03038	0.592332	7.06911	0.379881	10.5238	1.25104	0	0.163282	0	13.6153	0	0.31019	0.0978483	3.3088	0.432206	1.68098	3.46752	0.0773136	0.184891	4.50949	0.0211277	0.0958735	1.83974	80.4341	15.1681	0.0276348	0.142718	0	0.310618	5.33413	16.0461	11.8364	0.0163803	3.00286	0.413615	0.00956521	0.0369348	32.9065	2.63863	0.0566645	0.404436	0	1.48662	1.70674
Homocystine	0.032558	0.186334	0	0	1.31748	0.120249	0.325705	0.143604	0.0612159	0.299392	1.37533	0.0229481	0.0524263	0.729146	0.94449	0.0563603	0.00557928	0.103385	0.102491	0	0	0	0.0130516	0.0567377	0.00512129	0.141535	0.0138239	0.111457	5.07659	9.30553	0.0409258	0.0303242	0.165738	0	0.160563	0.327113	0.382392	0.0165296	0	0.0349608	0.00305867	0.112261	0.688994	0.201764	0.0080799	0.199383	0.0708305	0.0160272	0.104052
5-Methoxytryptamine	0.0022615	0.011846	0.0695003	0.343656	0.0397616	0.0373129	0.032619	0.0209424	0.00189319	0.00887277	0.0926057	0.00442304	0.00508704	0.0114367	0.0432213	0.00637311	0.00231958	0.00562284	0.0408409	0.00944321	0	0.00952961	0.005463	0.00220707	0.0088058	0.0084326	0.00420363	0.0142543	0	0	0.037958	0.00300481	0.00743507	0.0253579	0.0252144	0.100718	0.0683918	0.00324468	0.0424076	0.0131641	0.0008698	0.0169745	0.0165384	0.00360897	0.0017126	0.00882593	0.00407266	0.0116121	0.0121311
taurine	0.0573823	0.0230503	0.423457	1.20222	0.222187	0.528012	0.708239	0.249484	0.0449241	0.0326214	0.187697	0.132644	0.225845	0.281719	0.413114	0.482775	0.0741007	0.0280181	0.189231	0.0511042	0	0.0414508	0.0732102	0.0144302	0.0794319	0.171645	0.0490815	0.392674	0.267236	0	0.0152171	0.107918	0.0478617	0.190723	1.02288	0.156061	0.385021	0.0299234	0.282472	0.129736	0.0143098	0.0156567	0.0350998	0.395664	0.0462999	0.20564	0.0506334	0.27046	0.642655
phenylacetaldehyde	0.00693258	0	0.0904441	1.17498	0	0.655562	0.525767	0.111003	0.0346384	0.0358448	0.182725	0.130091	0.170343	0.0929539	0	0.297157	0.0496355	0.0159357	0.14906	0.0347542	0.099362	0.0922519	0.0489259	0.00634618	0.0512273	0.108585	0.0705649	0.240186	0	0	0.0219772	0.0677691	0.0300476	0.0982663	1.03493	0.0879217	0.390372	0.0653907	0.085742	0.094235	0.0158583	0.0329345	0.0465137	0.235605	0.0211367	0.115772	0.0370624	0.0769795	0.370734
Diglycerol	0.0450913	0.0245794	0.140618	0.856303	0.0783782	0.234891	0.208396	0.075326	0.0229915	0.0312763	0.305519	0.0463034	0.0823398	0.165083	0.114717	0.144778	0.0241757	0.0173873	0.0696005	0.0329274	0.0143596	0.0572826	0.042216	0.00722279	0.0506925	0.0714888	0.0352791	0.103604	0	0	0.0238505	0.0395326	0.0288733	0.0416225	0.330818	0.0662046	0.120749	0.0244075	0.0719375	0.0345275	0.00966246	0.0208116	0.0536461	0.0964216	0.0121653	0.0537538	0.021565	0.0612409	0.151322
glutamine	0.0241866	0.0224901	0.0993925	1.02757	0.0726032	1.12461	0.214602	0.224998	0.0093593	0.0279827	0.233945	0.082945	0.410562	0	0	0.732216	0.427215	0.0171252	0	0	0	0	0.0444505	0.00573549	0.0588487	0.0359383	0.0921157	0.567822	0	0	0	0.041699	0.0756559	0	6.16449	0	0.107572	0.0683871	0.0468585	0.0159745	0.0398584	0	0.0619137	1.58604	0.115805	0.0967084	0.0885591	0.269304	2.25625
glucose	0.0233789	0	0.177747	0.751628	0	0.454222	0.241474	0.148111	0.0284461	0	0	0.0713132	0.113928	0.0962417	0.0601755	0.150994	0.0236066	0.0158787	0	0.0305888	0.0729913	0	0.0760894	0.0125058	0.0974705	0.0897186	0.0532319	0.162639	0	0	0.0244902	0.0468857	0.0154945	0.0663034	0.504425	0	0.348826	0.026862	0.0789936	0.0478368	0.0106718	0	0	0.115553	0.0201868	0.0855128	0.029289	0.0547345	0.192103
glycerol	0.0710224	0.154241	0.674418	2.62568	0.559272	1.39302	1.37099	0.678052	0.103227	0.15018	1.63747	0.319961	0.315893	0.385053	0.769289	0.69309	0.101195	0.0365846	0.34724	0.0555906	0.0155431	0.077643	0.0726005	0.0295612	0.190446	0.32203	0.20931	0.597746	2.3545	0	0.224431	0.267652	0.186142	0.310454	2.96172	0.686741	1.58053	0.142101	0.305596	0.273298	0.0586174	0.150564	0.374978	0.555789	0.103506	0.366254	0.0644862	0.200248	0.41955
glucose	0.00906806	0.012542	0.102334	0.30111	0.112911	0.113199	0.163062	0.0564926	0.00246629	0.0178108	0.251761	0.0113344	0.0293861	0.0561697	0.0770739	0.0709495	0.00701318	0.00499045	0.0800167	0.00401437	0.769693	0	0.0162232	0.00218146	0.0254856	0.0369252	0.00702677	0.0704392	0.372581	0.284127	0.0117448	0	0	0.0937784	0	0.118033	0.155031	0.0141601	0	0.0296431	0.00464698	0.0092505	0.0265018	0	0.00556786	0.0521859	0.0121451	0.0421707	0.0924092
lysine	0	0	0	0.143086	0	0.112819	0.0848141	0.0817469	0	0	0	0.0308084	0.05042	0	0	0.0618679	0.037488	0.00363549	0.0106702	0.0174175	0	0	0.0243816	0.00254136	0	0.0321973	0	0	0	0	0	0	0.036526	0	0.175	0	0	0.0114908	0.0220597	0.0206193	0.00733083	0	0	0.0489108	0.0198829	0.0290769	0.00809958	0.0197885	0.0745108
maltotriose	0.193954	0.32744	0.600071	0.141235	0.668363	0.132478	0.841568	0.687671	0.206506	0.70486	3.23272	0.0485444	0.0340956	0.341909	1.86571	0.103048	0.0165658	0.0808194	0.932537	0.084795	0.131971	1.5774	0.0836316	0.0598914	0.0202308	0.246789	0.675216	0.424703	7.37475	6.34275	0.969682	0.105647	0.38644	0.661295	0.179043	3.17654	7.8623	0.268373	0.064998	0.0715025	0.0247176	0.685944	0.715521	0.0672246	0.00769616	0.315194	0.0101309	0.054624	0.0275161
malonic acid	0.0756547	0	0.12719	0.928271	0.211968	0.637703	0.467494	0.152634	0.053258	0.239297	2.33061	0.136827	0.212591	0	0	0.529836	0.0218016	0	0	0	0	0	0.0120915	0.00519866	0.0976646	0.10553	0.120115	0.156831	0	0	0.0285254	0.129339	0.0498553	0	1.07598	0.511493	0.783471	0.0711345	0.125053	0.1652	0.0437071	0.068391	0.278567	0.280879	0.0285472	0.152367	0.0564295	0.0987103	0.385364
adipic acid	0.780399	7.04171	25.5391	18.9615	33.2352	2.13599	7.00231	6.94395	0.930679	7.86148	36.0048	0.34566	0.958279	7.99807	12.6742	3.41497	0.166189	2.34085	3.52927	0.902652	0.969744	2.32082	0.335887	1.34635	4.89223	3.34924	0.29433	1.62743	83.5246	142.639	1.6367	0.764572	3.89651	0.446076	0.670203	9.56423	7.21173	0.6963	5.22514	1.25738	0.0830876	3.22986	17.179	2.91134	0.152997	3.73154	1.86671	1.42284	2.33854
p-cresol	0.00165871	0.0352471	0.0844514	0.483095	0	0	0	0	0.00171661	0.00939893	0.0144697	0.0168407	0.021538	0	0	0	0.0049342	0.00312301	0.00518384	0	0	0	0.0144118	0.000892417	0	0	0	0	0	0	0.00226619	0.0103336	5.47502e-08	0	0.029237	0	0	0	0.0256492	0.0217769	0.00660957	0.00424463	0	0	0.00309914	0	0.043529	0	0
glutamine	0.00410029	0	0.0486739	0.241006	0	0.208681	0.146578	0.029208	0.0116753	0.00558428	0.0508094	0.0433259	0.0658624	0.0291839	0	0.0314458	0.00497519	0.00318911	0.0213975	0	0	0	0	0	0.0255498	0.0308479	0.0192188	0.0609011	0	0	0.00473311	0.0212536	0	0.012568	0.298044	0	0.0833934	0.0153132	0.0176573	0.0267834	0.00285173	0.00686429	0	0.0342331	0.00485833	0.0174494	0.0114033	0.0179303	0.0791614
trans-4-hydroxy-L-proline	0.00206863	0	0	0.254377	0	0.130424	0	9.10819e-07	0	0.0113249	0	0.0217041	0.0305756	0	0	0.0516722	0.0141715	0	0	0.00267088	0	0.000193739	0	0	0	0	0.014707	0	0	0	0.006091	0.00859316	0	0.0202561	0.248444	0.000730403	0	0	0.027278	0.0215808	0.00309732	0.00745045	0	0.0436022	0.00467615	0	0.00796129	0	0
glutamine	0.0597156	0.00850019	0	0.0884327	0	0	0	0	0	0.0406475	0	0	0	0	0	0	0.0118047	0	0	0	0	0	0	0	0	0	0	0	0	0	0.020181	0	0	0	0	0	0	0	0	0.00595215	0.0184837	0.0121748	0	0	0.00606315	0	0.0160803	0	0
Sedoheptulose	0.00274823	0	0.0168481	0.0980784	0	0.0358565	0.019761	0	0.00142235	0	0.0481306	0.0132492	0.00898165	0	0	0.0117471	0.00383098	0.00257141	0.00230745	0.00166554	0.0419328	0	0.000803693	0.000909466	0.00895601	0.0100744	0.00413634	0.0860243	0	0	0.00777685	0.00424285	0.0105609	0.00217901	0.0426614	0.0351079	0.138567	0.00168725	0.00762638	0.00512433	0.00081953	0.00232571	0	0.0109432	0.00263169	0.0125098	0.00298742	0.00581447	0.0331612
unknown	0.00376148	0	0	0	0	0.0734535	0.104258	0	0.00477402	0	0	0.00645403	0.0216507	0	0	0	0.00782591	0.00728322	0	0.0107656	0	0.0133805	0.0039882	0.00406278	0.0285371	0.0181793	0.00975879	0.0734886	0	0	0.017672	0.0143109	0.0181148	0.0193058	0.134568	0	0.0435655	0.00770272	0.0280746	0.0137137	0.00218334	0	0	0.0315055	0.00916036	0.0255869	0.00694841	0.0302489	0.0583295
cycloleucine	0.00631885	0	0.0964008	0.241948	0	0.0936922	0.0802436	0.0313871	0.00550797	0	0	0.0135759	0.019311	0	0	0.0269455	0.00783616	0.0105441	0.0401242	0.00517014	0	0	0.0131451	0.00190169	0.0298031	0.0128131	0.0102022	0.0416159	0	0	0.0102784	0.0182969	0	0.0179196	0.101028	0	0	0.00490455	0.0379801	0.0235491	0.00267838	0	0	0.0147636	0.00370253	0.0280731	0.0102034	0.0296241	0.0462948
threonine	0	0	0.334517	0	0.117695	0.224652	0.576261	0	0.00769374	0	0.830099	0.0272461	0.14351	0	0	0.313955	0.0177585	0.0158764	0	0	0	0	0	0	0.0992046	0	0	0	0	0.731569	0	0.0291446	0	0	0.7082	0.274021	0	0.0529047	0.156192	0	0.00686733	0	0.140016	0.0990787	0.0170245	0	0.0480854	0.119631	0.197811
urea	0.00384546	0	0.0527899	0.377392	0	0.0816058	0.171673	0.0226058	0.00844548	0.0158141	0	0.017162	0.019418	0.0662019	0.0336631	0.0315833	0.00416112	0.00254761	0.0121754	0.00315989	0	0.0106528	0.00473005	0.00160056	0.0178752	0.0257578	0.0100423	0	0	0	0.00476763	0.0160165	0	0.0144633	0.105004	0.0279961	0.090743	0.00806126	0.028703	0.031222	0.00203914	0.0054527	0	0.0188562	0.00247622	0.010637	0.00894968	0.0197398	0.0289016
xylitol	0.00777334	0	0.0604786	0.417768	0.0142484	0.122042	0.0891982	0.0425713	0.00550612	0.0102398	0.061957	0.0259543	0.0396108	0.0321604	0.0698651	0.100789	0.0277497	0.00822928	0.0614811	0.0197812	0.00979965	0.0773499	0.0325104	0.00170896	0.0125418	0.0192655	0.0188327	0.100165	0	0	0.00994306	0.0194129	0.0155845	0.0280188	0.338892	0.0223743	0.0883215	0.0115469	0.0320791	0.019135	0.00382148	0.00458989	0	0.0716446	0.0107091	0.0261661	0.00817673	0.034951	0.117666
proline	0	0.0521467	0	0.120753	0	0	0	0	0	0	0.17172	0.0479695	0.0199375	0	0	0	0.0100427	0	0.0353915	0	0	0	0.0117268	0	0	0	0.00592868	0	0	0	0.233681	0.0378541	0	0.0267075	0.0559984	0	0	0	0.0417445	0	0.0071024	0.006834	0	0	0.00700503	0	0.00566011	0.0263801	0
D-erythronolactone	0.00311744	0	0	0	0	0.102371	0	0.0217324	0.00257925	0	0	0.0228936	0.018895	0	0	0.0382378	0.0189008	0	0	0.00614357	0	0.00985027	0.014599	0	0.0124292	0	0.0124137	0.0539396	0	0	0	0.0142113	0	0.011105	0.415105	0	0.100487	0	0.0158121	0.00969507	0	0	0	0.0610307	0.00586115	0	0	0	0.110048
adrenaline	0.000456852	0	0	0	0	0	0	0	0.000715651	0	0	0.00579047	0	0	0	0	0.000387062	0	0	0.000273897	0.0370667	0	0.00306027	0.00021612	0	0	0.00156707	0	0	0	0.00202965	0	0	0	0.0468692	0	0	0	0	0	0	0	0	0	0.0048019	0	0	0.00778184	0
Aminooxyacetic acid	0	0.177537	0	0	0.589035	1.49641	0	0.568661	0	0	1.88272	0	0	0.20528	0.888924	0.308036	0	0	0	0	0	0.091497	0	0.0293853	0	0	0	0.326541	0	6.40366	0.0611165	0.0129088	0.132044	0	0	0	0	0	0	0.0620285	0	0	0.419857	0.220744	0	0.0298467	0.0147464	0.290679	0.205148
monosaccharide	0.00420951	0	0.0357302	0.0105848	0.0190989	0.0360413	0.05269	0.0206144	0.00460744	0.0111913	0.0761124	0	0.00955379	0.0376084	0	0.0157956	0.00368073	0.00208425	0	0.0018169	0.00269784	0.00852872	0.00299882	0.00111637	0.00887614	0.00533889	0	0.0232212	0	0	0.00387196	0.00653148	0.0109123	0.00492917	0.0911531	0	0.0326181	0	0.0164627	0.00453546	0.000524509	0.00268675	0	0.0210606	0.000737463	0	0.00618066	0.0148945	0
monosaccharide	0.0311161	0	0.172327	1.43637	0.0955514	0.625925	0.595001	0.142803	0.0304034	0.0242156	0	0.14985	0.165949	0.214369	0.0895946	0.366072	0.0580851	0.0369875	0.0671403	0.0705817	0.0333224	0.50393	0.0818001	0.0147437	0.14514	0.195042	0.0543258	0.300701	0	0	0.0583168	0.115291	0.0247718	0.156257	1.09469	0.126782	0.786986	0.0470683	0.0932564	0.0808023	0.0217722	0.0166848	0.040423	0.272506	0.0399494	0.112373	0.0320511	0.121546	0.388446
monosaccharide	0.00378205	0	0	0.0425225	0	0.0323971	0	0	0.0024934	0	0	0.00850376	0.0086356	0	0	0	0.0027756	0	0	0.00342174	0	0	0.00355806	0	0.00388821	0	0.0051289	0	0	0	0	0.00423333	0	0.00503456	0.0448301	0	0	0	0	0.00300998	0.000774423	0	0	0.00789635	0.00111919	0	0.00168766	0	0
unknown	0	0	0	0.432976	0	0	0	0	0.0113636	0	0	0.0333178	0.0389393	0	0	0	0	0	0.0447927	0.0218226	0	0	0	0	0.0343464	0.0684218	0.0344995	0	0	0	0	0.023174	0.000558319	0	0.286534	0	0	0	0.0234276	0.0321489	0	0	0	0.0397281	0	0	0.0133	0	0.108404
2-Ketovaleric acid	0.0246905	0.173809	0.631154	0	0.254292	0.210738	0.58646	0.365151	0	0.243678	1.82754	0.0318157	0.137212	0.118169	0.227013	0.20453	0.0241004	0.029962	0.247207	0	0	0.0670988	0.00723832	0.0212766	0.0830332	0.0882895	0.0546318	0	2.63584	2.11322	0.120507	0.0423938	0	0.057451	0.0966604	0.845002	0.421407	0.0677163	0.172125	0.10988	0.0166086	0.133124	0.145107	0.0358119	0.0132562	0.0700011	0.0914843	0.146688	0.0966305
1-Methylhydantoin	0.00235628	0.0232576	0.128107	0.782195	0.0546677	0.149552	0.214552	0	0.00675312	0.0169453	0.147159	0.0111561	0.0209293	0	0	0.019531	0.00565865	0.0025428	0.0304707	0	0	0	0	0.00316903	0.0197116	0.0190076	0	0.0587606	0	0	0.0120445	0.0159103	0.0138265	0.0137802	0.0937267	0	0.113859	0	0.0264945	0.0227979	0.00188341	0.0074219	0	0.0488095	0.00243478	0.0170948	0.0103538	0.24558	0.0902373
2,8-Dihydroxyquinoline	0.135585	0.132024	0.37941	1.34809	0.377406	1.73506	1.31867	0.745669	0.115549	0.361785	2.68406	0.266568	0.292775	0.366812	0.730262	0.306048	0.0340129	0.00897076	0.0390163	0.0141907	0.0151656	0.00332793	0.0200097	0.00940562	0.170523	0.189282	0.291656	0.142178	0.641619	0.640118	0.0562984	0.272659	0.12539	0	0.726915	0.705682	2.09659	0.101331	0.101337	0.37704	0.0694843	0.200799	0.275462	0.162624	0.0578374	0.18334	0.0898941	0.443133	0.371429
unknown	0.179757	0.120266	0.0156439	0.0881582	0.476176	1.16011	1.0391	0.898038	0.0540308	0.200254	2.00488	0.547159	0.278874	0.326077	0.922593	0.341535	0.123705	0.0756876	0.325466	0.0615116	0.418759	0.723341	0.307313	0.0256426	0.156045	0.283527	0.223653	0.875961	0	0	0.180376	0	0	0	3.66573	0	0	0	0.0156019	0	0	0	0	0	0	0.218646	0	0	0
Norleucine	0.011196	0	0.0916272	0.387757	0	0.114968	0.163153	0	0.0205151	0.0410233	0.227951	0	0.038309	0	0	0.0777926	0.00831788	0.00833304	0	0	0	0	0.0042087	0.00647968	0.052611	0.0315674	0.0168122	0.0910147	0	0	0.0254813	0.036268	0	0.0216385	0.175535	0.0634681	0	0.0195527	0.0541573	0.0288655	0.00348873	0.0173876	0	0.0627318	0.0035657	0.0416941	0.0176212	0.051247	0.100238
lactic acid	0.257465	14.3853	60.7544	21.2846	27.5313	1.72444	1.06361	8.25067	0.385912	1.70347	151.153	1.11456	0.311413	1.00783	7.9012	6.99743	0.353772	0.283259	8.98176	0.16263	1.04486	29.6313	1.7606	0.0741823	1.26634	5.61802	1.46566	1.66103	8.75261	81.759	23.1041	0.866834	5.50458	16.3602	2.04945	42.8456	10.7649	4.91827	9.96068	10.1513	0.572694	11.5802	1.48393	0.438447	0.220336	5.4127	3.79717	2.77323	3.09994
N,N-dimethylarginine	0.0939162	0	0.00979832	0	0.0188368	0.539108	0.213852	0.275641	0.0910292	0.00738815	0.0319093	0.347938	0.13031	0.0652103	0.231417	0.0525365	0.00397334	0.0117185	0.00878399	0.00784807	0.00610771	0.0149521	0.00894693	0.00319456	0.00299643	0.161005	0.375662	0.257305	0	0	0.00338375	0.114516	0.0532692	0.181848	1.38899	0.035778	0.380928	0.0461582	0.00153973	0.0217612	0.0304915	0.00712386	0.0224979	0.00633079	0.0741832	0.00813904	0.0152451	0.339096	0.124976
Digalacturonic acid	0.422135	0.13796	1.07138	4.64344	1.33698	3.93586	2.38028	1.26306	0.263993	0.161219	1.93209	0.882709	0.817903	0.510586	1.18081	0.420243	0.0700321	0.0698792	0.109299	0.0569635	0.0862097	0.0571341	0.0494733	0.0173602	0.402173	0.264904	0.114552	0.0795188	0	1.37384	0.0489606	0.664291	0.157445	0	0.597684	0.809198	2.13997	0.183445	0.280936	0.393892	0.118507	0.113058	0.590829	0.198234	0.19209	0.179089	0.309999	0.739198	0.171913
N-Carbamylglutamate	0.00915219	0	0.162327	0.947044	0.0625343	0.270209	0.487653	0.125742	0.0283404	0.0331447	0.266107	0.0900571	0.0744628	0.0885888	0.152274	0.0704823	0.020233	0.02153	0.139843	0.0338535	0.0611756	0.0924185	0.00803842	0.0125986	0.0776474	0.158541	0.0418713	0.118113	0.330927	0.473429	0.0282594	0.0549797	0.0669038	0.0497729	0.439479	0.232192	0.5449	0.049222	0.0605458	0.0708157	0.0147453	0.0286275	0.06583	0.0563092	0.0312748	0.0344091	0.0240322	0.119487	0.0867373
D-alanyl-D-alanine	0.137997	0.0395033	0	0.0525668	0.00979357	0.263911	0	0	0.0768989	0.0388695	0.0955844	0.263561	0.0600832	0.0118577	0	0.0519901	0.0712687	0.00808565	0.0328051	0	0	0	0.0504922	0.00445227	0.00169361	0.323656	0.21806	0.0422566	0	0	0.109495	0.153075	0	0	0.953598	0	0.448915	0	0	0.161151	0.069894	0.0692886	0	0.0286708	0.0893631	0.0223878	0.050947	0.0130256	0.0599701
glycine	0.0101313	0.190894	0.570862	1.03507	0.0551275	0.119786	0.0370293	0.0150416	0.00253708	0.00883095	0.928049	0.00562163	0.0365603	0.0269791	0.551216	0	0.0101354	0.010996	0.347	0.00336183	0	0	0.00304245	0	0.0308189	0.0109851	0.00470771	0.0253867	0	0.540344	0.039755	0.0143302	0.0283354	0.00621689	0	0.526051	0	0	0.296742	0.0198323	0.0316919	0.0166404	0	0.018766	0.0275081	0	0.203362	0.349699	0.146817
malonic acid	0.0146179	0.0126261	0.0252466	0.179838	0.037712	0.190776	0.151101	0.0478942	0.0138204	0.0120889	0.123858	0.0380771	0.0546949	0.030217	0.0518275	0.0602154	0.0187298	0.00603381	0.00559856	0.0172541	0.0254556	0.0263846	0.0112798	0.00189107	0.0136888	0.028157	0.0183973	0.071946	0	0	0.0090511	0.0138568	0.0157439	0.0144044	0.298586	0	0.105204	0.00915293	0.0296991	0.0221353	0.00550237	0.00783592	0.0248887	0.0596783	0.0101489	0.0290964	0.0128323	0.0398785	0.0895322
Citraconic acid degr	0.00337611	0	0.0281698	0	0	0.135621	0.0393192	0.0785172	0.00115862	0	0	0.0305479	0.0149105	0	0	0.0144996	0.000523912	0	0	0	0	0.0268701	0.00464646	0	0	0	0.00358864	0.391976	0	0	0	0.00993772	0	0.0283525	0.303615	0.0541394	0.128715	0.00319158	0	0.00226943	0.000294586	0	0	0.0173075	0.00739657	0.0153429	0.00183268	0.0326581	0.0953581
Phenylacetic acid	0.00540314	0.0143416	0.168489	0	0	0.0589955	0	0.018155	0.00257433	0.0113018	0	0.00624815	0.0125648	0	0.0507894	0	0.00210746	0	0.112741	0	0	0.0123761	0	0.00205223	0	0.00729176	0	0	0	0	0	0.00385335	0	0.0200792	0	0.0521678	0	0	0.0637078	0.00938477	0.00198363	0	0	0.0188667	0.00240338	0	0.01573	0.0956025	0
oxamic acid	0.0071905	0	0.0376429	0.134608	0.0120913	0.163816	0.16762	0.0203301	0.00653755	0	0	0.028258	0.0437268	0	0.0515145	0.052915	0.0165617	0.00296587	0.00513228	0.00492403	0.000484584	0.00772548	0.017497	0.00100695	0.00885684	0.0447203	0.00484656	0.0640699	0	0.0409048	0.00108185	0.0124393	0.0055398	0.013614	0.289106	0.0225935	0.0683905	0.00572868	0.0119156	0.0110294	6.22834e-05	0	0.00635364	0.0704943	0.0062856	0.0346988	0.00413662	0.0305925	0.11714
Phenylacetamide	0.00254649	0	0	0	0	0	0	0	0.00168223	0	0	0.0567411	0.0223405	0	0	0.035247	0	0	0	0	0	0	0	0	0	0	0	0	0	0	0	0	0	0	0.175748	0	0	0.0189446	0	0	0	0	0	0.0967208	0	0	0	0	0.241069
6-hydroxy caproic acid	0	0	0	0	0	0.303457	0.126789	0	0	0	0.216732	0	0.0181546	0	0	0	0.00507286	0	0	0	0	0	0.0271162	0	0	0	0.0108808	0	0	0	0	0	0	0	0.0263458	0	0	0	0	0	0	0	0.046758	0.0142496	0	0	0	0	0
glycerol	0	0.107551	0.343027	0.352701	0.159076	0.0639888	0.0957892	0.091513	0.0054716	0.0392973	0.623854	0.13862	0.0230394	0.0609922	0.0213087	0.0734927	0.0121145	0	0.196701	0.05092	0.00550274	0	0	0	0.109668	0	0	0.121343	0	0	0.393464	0.105629	0.0196535	0.191726	0	0	1.15362	0.0661077	0.256921	0.0326587	0.00531428	0.0544174	0	0.0212617	0.00263934	0.0935085	0.00937541	0.0125643	0.0366548
trans,trans-Muconic acid	0.00989023	0.0259625	0.0839066	0	0.0365153	0.268426	0.306216	0.085976	0.022447	0.0519048	0.267704	0.0652696	0.0933521	0.0873286	0.162695	0.183051	0.0348046	0.00705504	0.0825551	0.0101411	0	0	0.0154763	0.00610247	0.0480101	0.0732242	0.0549867	0.189645	0.350155	0	0.0287839	0.0420753	0.0317058	0.0533024	0.66697	0.0888784	0.34254	0.0424165	0.0992522	0.0742785	0.0123826	0.0282141	0.0578398	0.147447	0.0198231	0.0754683	0.0271724	0.0734283	0.197994
amino acid	0.0479017	0.0168093	0.55893	1.3631	0.14539	0.384412	0.551516	0.0678778	0.0303403	0.025926	0.0903162	0.079747	0.0865982	0.199718	0.163886	0.125185	0.0378749	0.0210132	0.0361022	0.0629979	0.000549961	0.031294	0.0590795	0.014115	0.0675214	0.174383	0.0295212	0.237568	0.348722	0.377353	0.00898949	0.0490812	0.0277657	0.0664843	0.412205	0.110246	0.193581	0.011051	0.0930193	0.0368893	0.00578518	0.00664289	0.0309317	0.264424	0.0187677	0.134903	0.0253824	0.162023	0.407634
Adipamide	0	0	0	0	0	0	0	0	0	0	0	0.00609312	0	0	0	0	0.0616146	0	0.134634	0	0	0.42984	0.0246638	0	0.0199999	0	0.0340775	0	0	0	0.0655075	0	0	0.0376382	0.0252323	0	0.253899	0.00945651	0.0103296	0	0.000925652	0	0	0	0.000258064	0	0	0	0
acetanilide	0.00844451	0	0	0.0963562	0	0.0245086	0	0	0	0	0	0.0928543	0.0532496	0	0	0.0573133	0.0146774	0	0	0.017759	0	0	0.0467269	0	0	0.0186049	0.0115862	0.0175649	0	0	0	0	0	0	0.480524	0	0.0335516	0.0238803	0	0	0.000869906	0	0	0.0795664	0.00513654	0.0171903	0	0	0.131284
creatine degr	0.0594001	0.228714	0.561163	3.52475	0.472394	0.88128	1.49807	0.277273	0.196728	0.0555101	2.03956	1.18829	0.35582	0.282334	0.311118	0.467981	0.100755	0.070572	1.13993	16.2279	0.14178	0.964854	0.168167	0.00860025	0.0938463	0.237942	0.135839	0.367435	0	1.21737	0.667755	0.35072	0.104298	0.281602	2.22196	0.348545	1.19273	0.136411	0.32547	0.203634	0.0381079	0.0959052	0.11668	0.390443	0.0287544	0.193697	0.159113	0.13304	0.544782
tartaric acid	0	0.066883	0	0	0.63824	1.30336	1.48229	3.41455	0	0	0	0.0154466	0.0230646	0	0.52868	0.0358921	0.0123569	0	0	0	0	0.0505353	0.0224024	0	0	0	0.00865107	0.242326	0	0	0.0720999	0.0270068	0.104156	0.116275	0.462157	0.247564	0.763363	0.0236722	0	0.00716366	0.00267627	0	0	0.0225766	0	0	0	0	0.102072
Methylmalonic acid	0	0	0	0.159952	0	0.053023	0	0	0	0.00854648	0	0.000192872	0.0112401	0	0	0	0.00150853	0	0	0	0	0	0.000144987	0.00107876	0.00852465	0	0	0	0	0	0	0.00890693	0	0	0.0481225	0	0	0.00420688	0	0.00612316	0	0.00332779	0	0	0.00148355	0	0.00552168	0	0
Hippuric acid	3.55027	1.08618	0	5.01396	0.209807	5.33437	0	0	4.05213	3.13429	6.86717	2.1256	0.445356	0	0	0.844021	0.637111	0.0118206	0	0.00932313	0	0	0.0213672	0.0593287	0.067705	1.39389	1.39307	5.54676	0	0	1.0389	4.58384	0.357713	0	15.9478	0	4.71381	0	0.188767	4.67124	1.65955	1.3227	0.0998411	6.64544	1.64878	3.95928	0.9795	0.0468097	11.3714
amino acid	0.0435063	0	0.0273456	0.389371	0	0.11888	0.057757	0.0297062	0.0337278	0	0	0.0586148	0.0495858	0	0	0.0379481	0.0544073	0.0350315	0	0.0740841	0.0616149	0.0364728	0.0830219	0.00663816	0.06149	0.0762165	0.0394406	0.0969707	0	0	0.0150961	0.036029	0	0.0215815	0.288706	0	0	0.0106204	0.0229116	0	0.0110237	0.00807159	0	0.0550178	0.0155356	0	0.0118594	0.0476942	0.166286
beta-Mannosylglycerate	0.253496	0.449479	2.4557	15.4774	1.41018	5.50038	5.4957	1.81903	0.402818	0.394918	4.69901	0.857874	1.4778	1.55413	1.97682	3.7974	0.552837	0.144195	0.798232	0.234806	0.000432294	0.296448	0.443429	0.0683354	0.656176	0.91835	0.709199	2.38047	4.0321	3.03781	0.394392	1.01971	0.428699	0.761142	7.98269	0.999053	3.69769	0.464634	1.41996	0.951394	0.210098	0.32123	0.828775	2.73487	0.340461	1.01169	0.23774	0.613034	2.35916
3-hydroxybutyric acid	0	0	0	0.17304	0	0.0505082	0	0	0.00590764	0	0	0	0	0	0	0	0.00184519	0	0.140799	0	0	0	0.0101913	0	0	0	0	0	0	0	0	0	0	0	0.0864591	0	0.0264731	0	0	0.0116886	0.00150422	0	0.0345382	0	0.00206952	0	0.00885748	0	0
3-Aminoisobutyric acid	0.181284	0.189805	0.315421	4.63931	0.311954	1.59762	1.36256	1.06948	0.319927	0.166374	1.26819	0.591872	0.467604	0.516941	1.39614	1.09946	0.176391	0.110071	0.612055	0.260965	0.365795	0.931189	0.146125	0.0246774	0.216317	0.396968	0.285281	1.02777	1.34381	0.90753	0.311453	0.44512	0.48158	0.403333	3.31275	0.571727	1.57499	0.163646	0.459046	0.402367	0.0712354	0.135403	0.3474	0.93502	0.211074	0.387748	0.162816	0.687524	1.25465
beta-Mannosylglycerate	0	0	0	0	0	0.0161048	0.0308842	0.320335	0.00229971	0	0	0.0177097	0.00333199	0	0	0	0.000296181	0	0	0	0.523053	0.5519	0.0766982	0.0010107	0	0	0.00378261	0	0	0	0	0.0069294	0	0.00347737	0.174967	0	0.256572	0	0	0.00167492	0.000475775	0	0	0	0.000844769	0	0	0	0
glycine 1	0.00981531	0.0337101	0	0	0	0	0	0	0.01241	0	0	0.00764545	0.00957347	0	0.13256	0	0.01235	0.0150884	0.0421637	0	0	0	0.00307384	0.0157043	0.0414839	0	0.00876617	0	0	0	0.0318187	0.0643097	0.0525662	0	0	0	0	0	0.0565489	0.0262065	0.00471483	0.00997877	0	0	0	0	0	0.133451	0.028568
N-(3-aminopropyl)-morpholine	0	0	0	0	0	0	0	0	0	0	0	0	0	0	0	0	0.00245468	0	0	0	0	0.00204426	0	0	0	0	0	0	0	0	0	0	0	0	0	0	0	0	0	0	0	0	0	0	0	0	0	0	0
2,4-diaminobutyric acid	0.0609895	0.119116	1.47292	24.6863	0.491336	0.471489	1.83574	0.293273	0.072835	0.256224	1.03522	0.103992	0.379564	1.24425	0.256968	0.244822	0.0199031	0.0306405	0.0633503	0.0259869	0	0.013533	0.0236893	0.0081364	0.677668	0.136063	0.014849	0.026907	1.64846	2.62291	0.0152237	0.0174717	0.0123023	0.00319721	0.045056	0.23365	0.150061	0.0354676	0.748968	0.150956	0.00928062	0.0372104	0.236048	0.0629843	0	0.102887	0.140664	0.117765	0.126016
unknown	0.0121101	0.00692069	0.0313557	0.225205	0	0.0952942	0.0859507	0.0267079	0.00618119	0.0113712	0.107054	0.0202756	0.0258849	0.0438891	0.0484859	0	0.00541799	0.00209209	0.0167636	0	0	0.015774	0.00539718	0.00122705	0.00907918	0.0132106	0.0098803	0.0345751	0	0.119911	0.0042959	0.0121353	0	0.0129257	0.153901	0	0	0	0.0231186	0.0157623	0.00285062	0.00404548	0	0.0262778	0.00433985	0.0227085	0.00618198	0	0.0500061
unknown	0.00892318	0.00877469	0.0393663	0.230832	0.0335081	0.163993	0.121754	0.0648444	0.00768358	0.0107604	0.105938	0.0356901	0.0372	0.0367227	0.0833326	0.0891205	0.0177229	0	0.0321796	0.00441601	0.0637707	0.0196843	0.0150749	0.00131222	0.0107331	0.0283755	0.0220647	0.0828015	0	0	0.0122144	0.0219242	0.016108	0.0341698	0.38931	0.0351179	0.140553	0.00951062	0.0216106	0.0198996	0.00450979	0.00688427	0.0161213	0.0629888	0.00945436	0.0333967	0.00888613	0.0437813	0.107969
unknown	0	0	0	0	0	0	0	0	0	0	0	0	0	0	0	0	0	0	0	0	0	0	0	0	0.156045	0	0.223653	0.875961	0.772658	0.50508	0.180376	0.133265	0.203464	0.364015	3.66573	0.382966	2.83545	0.0925395	0.0156019	0.19436	0.0552705	0.0748151	0.339884	0.544252	0.188388	0.218646	0.121428	0.400408	0.69469
monosaccharide	0.0171348	0.0109838	4.26728	2.84508	0.0542082	0.363785	2.35245	3.30708	0.0193791	0.0159221	0.0915853	0.202857	0.179076	0.24111	0.0935471	0.145505	0.345699	0.213997	0.0314342	0.323775	0	2.76594	1.50185	0.212849	0.184992	0.0341987	0.00950394	0.35315	1.22917	0	0.0102447	0.12671	0.00551771	0.0127882	1.04006	0.0765802	1.74222	0.0237846	0.231819	0.0203414	0.0136452	0.00381267	0.0194263	0.27287	0.0441525	0.0524334	0.00856363	0.0866034	0.232477
2-Deoxyerythritol	0	0	0	0	0	0	0	0	0	0	0	0	0	0	0	0	0	0	0	0	0	0.0388978	0	0	0	0	0	0	0	0	0	0	0	0	0	0	0	0	0	0	0	0	0	0	0.00229561	0	0	0	0
phytosphingosine	0.000625715	0	0	0	0	0.0525303	0	0.550131	0.00112162	0.00684622	0.0447091	0.0187273	0.0153261	0	0	0	0.000180422	0.0038677	0.00825769	0	0.107332	0.396054	0.578343	0.00611413	0	0	0.0302275	0	0	0	0.0110724	0.010918	0	0.0113639	0.161993	0	0.603844	0.00936767	0	0	0.00101186	0.00561903	0	0	0.00311232	0	0	0.0136076	0
Melatonin	0.0086995	0.0948214	0.118142	0.31368	0.107122	0.116449	0.0861374	1.14621	0	0.0222838	0.313645	0.0579347	0	0.0654904	0.527447	0.194734	0	0	0.0471305	0	0.573588	1.29328	0.111613	0	0	0.0228812	0	0.338612	1.28209	1.15592	0.0166451	0.0230712	0	0	0.614837	0.0836044	0.744457	0.015602	0.0230923	0.0114537	0.00447478	0	0.0859084	0.0355336	0.0110367	0.0238281	0	0.0324042	0
maltotriose	0.00170138	0.06181	0.080795	0	0	0.154855	0.134281	0.382186	0.015506	0.0891952	0.790268	0.210216	0.0412397	0.055111	0	0.0453522	0.00805534	0.00346938	0.320554	0.0293347	0.00846068	0.014938	0.0364122	0	0.011183	0	0.25945	0.0369724	0.750151	1.24243	0.100022	0.0762725	0	0.198392	0.128287	0.206584	2.27817	0.0780334	0.0215181	0.0138747	0.0076938	0.121527	0.0956533	0	0.00275188	0.0578635	0	0.0331757	0
unknown	0	0	0.085148	0	0	0.0135867	0	0	0.00113158	0.00858062	0.0514136	0.00310281	0	0	0	0.0169316	0.00214298	0	0.0289088	0	0	0	0	0.00144443	0	0.0102423	0.00170299	0	0	0	0.00513845	0.00439973	0	0	0.0252626	0.0362975	0	0.00388172	0.0251856	0.0109061	0	0.00415932	0	0	0	0	0	0	0
2-Deoxyerythritol	0	0	0	0	0	0	0	0	0	0	0	0	0	0	0	0.141302	0	0	0	0	0	0	0	0	0	0	0	0	0	0	0	0	0	0	0	0	0	0	0	0	0	0	0	0	0	0	0	0	0
Glucose-1-phosphate	0	0	0.0685215	0.212302	0.0390043	0.113794	0.152614	0.0486486	0.0142348	0	0.110862	0.0349119	0.0384382	0.0999661	0.062006	0.0731333	0.00554388	0.0108894	0.0370519	0.0283633	0.0279017	0.0441901	0.0212482	0.00517293	0.0298154	0	0.0189802	0.0497154	0	0	0	0.0188415	0.0142737	0.0326517	0.146825	0.0423435	0.0827618	0.0129713	0.0266547	0.0157237	0	0.00597153	0	0.0316646	0	0.0272159	0	0.0339094	0.0839103
Sedoheptulose	0.0120401	0	0	0	0	0	0	0	0.019789	0.00745094	0	0	0	0	0	0	0	0.00296712	0.0380007	0	0.084653	0	0	0	0.0109917	0.0312282	0.0204529	0	0	0	0.0274985	0	0.0640716	0	0.272152	0.0225402	0	0.00892335	0	0	0.00532396	0	0	0	0.0350442	0	0	0.0725143	0
tetracosane	0	0.421188	1.79479	1.96324	0	0	0	0.575541	0	0	5.12305	0	0	0.849839	0	0	0	0.183383	0.232578	0.0120273	0	0	0	0	0	0	0	0.389233	1.63422	0	0	0	0.0245935	0.0182233	0	0	0	0.108564	0	0	0.00937082	0	0	0.0440477	0.00177619	0	0.0405078	0.150218	0.116139
5-hydroxyindoleacetic acid	0.0115031	0	0	0.103137	0	0.039871	0	0	0.0046858	0	0	0.0191488	0.02154	0.0421354	0	0.0445771	0.00603857	0.00857656	0.0205655	0.0170035	0.0274318	0.0536104	0.00875384	0.00231689	0.0139935	0.0181725	0.00814731	0.0237523	0	0	0.00264652	0.00777467	0.00610284	0.00118134	0.0674559	0	0.0374833	0.00704229	0.0044222	0.00766459	0.00210665	0.00258236	0	0.0134541	0.00211116	0	0.00562093	0.0145619	0.0514144
methyl trans-cinnamate	0.00243304	0	0.0228574	0.429149	0	0.201477	0.207123	0	0.0355479	0	0	0.0732173	0.0512418	0	0	0	0.00435304	0	0	0	0	0	0.00720766	0.00219277	0.0313066	0.0231892	0.0200516	0	0	0	0	0.0490643	0	0.0326675	0.385114	0	0	0.0143394	0.0380083	0.0478201	0.00365913	0.00879328	0	0.0695863	0.00777732	0	0.0106823	0	0.0850242
Allantoic acid	0.076943	0.0481587	0.0625786	0.838522	0.0921912	0.211535	0.00115768	0.0547431	0.049072	0.0504574	0.317541	0.116427	0.0827051	0.141939	0.0791243	0.0790062	0.273432	0.0802409	0.0765707	0.046251	0.20629	0	0	0.0243925	0	0	0	0.467879	0	0.312767	0.0409519	0	0.0803361	0	0	0	0	0	0	0	0	0	0	0	0	0	0.0236509	0	0
N-(3-aminopropyl)-morpholine	0.00627784	0.024064	0.208144	0.154647	0	0.0177825	0	0.0480717	0.00726366	0.0491241	0.186446	0.00659479	0.0151754	0	0	0	0.000809753	0.0105903	0.0457314	0.00675636	0	0	0.0229756	0.00633162	0.0409232	0	0	0	0	0	0.00467175	0.00506203	0	0	0.0511694	0	0	0	0.0440691	0.00723365	0.000412885	0.0140101	0	0.0139093	0.00068461	0	0.013397	0	0
lipid	0.053711	0.00577281	0	0.237585	0	0.0624989	0.0524526	0	0.00405634	0.00800395	0.214605	0.0577222	0.0479269	0.208143	0.0879849	0.136205	0	0	0	0	0.00758053	0.0388978	0	0	0	0	0.00885198	0.031203	0.0915985	0	0	0	0	0	0	0	0	0	0.0167077	0	0.00217122	0	0	0.0224005	0	0.0115633	0	0	0
L-Allothreonine	0	0	0	0.15174	0	0.0484814	0.0530326	0	0.00459104	0	0	0.0185047	0.01397	0	0	0	0.00308081	0	0	0	0	0	0	0	0.0117041	0.00911995	0.00823933	0	0	0	0	0.00762015	0	0.0125621	0.121067	0	0	0	0.000296348	0.010017	0.00219679	0.00387326	0	0.017883	0	0	0.00479662	0	0
malonic acid	0	0	0	0.078162	0	0.051093	0.0576029	0	0	0	0.0610964	0.00529293	0.00798233	0	0	0	0.00348673	0	0	0	0	0	0.00617816	0	0.00385351	0	0	0	0	0	0.00102631	0.00250546	0	0	0.0577608	0	0	0	0.00458646	0.00396251	0	0.00141588	0	0	0.00111073	0	0	0	0
creatine degr	0	0.00414504	0.000820277	0	0	0	0	0	0	0.00284623	0.0520931	0	0	0	0.0214521	0	0.00525205	0	0	0	0	0	0	0.000616159	0.0035235	0	0	0	0.0545093	0	0	0	0	0	0	0	0.0390582	0	0.00521758	0.00907233	0	0.00356883	0.00604482	0.0131428	0.00296975	0.0107139	0	0	0
Gentiobiose	0	0	0	0	0	0	0	0	0	0	0	0.000208096	0	0	0	0	0	0	0	0	0	0.00628115	0	0	0	0.029685	0	0	0	0	0	0	0	0	0	0	0	0	0	0	0.00543001	0	0	0	0.00447124	0	0	0	0
uracil	0.00784345	0.0445531	0.289307	0.762687	0.268323	0	0.179359	0.0358903	0.00903165	0.0696904	0.46623	0.0127242	0.0373898	0.130643	0.137362	0	0	0.021029	0.0432678	0.0217173	0	0.0187184	0.00379042	0.0106391	0.0801694	0.0321089	0	0.0154665	0.626005	1.13434	0.00983508	0.0103889	0.0423326	0	0	0.0772008	0.0947635	0.00618941	0.0748917	0.0111137	0	0.0225018	0.158169	0.0464556	0.00188759	0.0435131	0.0192875	0.0148236	0.0252369
citrulline	0.00193595	0	0	0	0	0	0	0	0	0	0	0.00153658	0	0	0	0.0148629	0.00613438	0	0	0.000628425	0	0	0.000238416	0	0	0	0.000830154	0	0	0	0	0.00442379	0	0	0.118503	0	0	0	0	0	0.000298432	0	0	0.0199493	0	0	0	0.00094454	0.0401764
unknown	0.0194744	0.205481	0.0887609	1.96116	0.114241	8.2474	3.31052	0	0	0.0617397	6.84605	0	0.644668	0.057904	0.608736	0.280752	0.189975	0.0188395	0	0.0275409	0.183222	0.282918	1.06321	0	0.184906	0.0460227	0.331141	0.163177	0	0	0	0	0	0.14555	1.12397	0.403603	0	0.0297162	0	0	0	0.0674365	2.34945	0.448737	0	0.0464347	0.0150214	0.0520296	0.126231
creatine degr	0.00492329	0	0	0	0	0.0299517	0	0	0	0	0	0.0155882	0.0403931	0	0	0	0	0	0	0	0.00410749	0	0	0	0	0	0.00322025	0	0	0	0	0.00471985	0	0	0	0	0.110872	0	0	0	0	0	0	0.0125437	0	0	0	0.0290846	0
unknown	0	0	0	0	0	0	0	0	0	0	0	0	0	0	0	0	0	0	0	0	0.00361318	0	0	0.00412227	0.0398577	0.0273665	0.0185568	0.0766521	0.172277	0.20956	0.0159531	0.0217739	0.0184235	0.0287263	0.218238	0.0450684	0.118364	0.0158587	0.0760487	0.0251691	0.00354478	0.00966458	0.0394631	0.0592219	0.00484761	0.0384202	0.0122234	0.0350116	0.094651
thymine	0	0	0	0.403113	0	0	0	0	1.71037e-05	0	0	0	0.0179807	0	0	0	0	0	0	0.00461686	0	0	0	0	0.023096	0	0	0	0	0	0	0	0	0	0	0	0	0	0	0	0	0	0	0	0	0	0	0	0
methionine sulfoxide	0	0	0	0	0	0	0	0	0	0	0.166384	0.00723228	0	0	0	0	0	0	0.0267607	0	0	0	0.00326848	0	0.122812	0	0.0110485	0	0	0	0.00868513	0.0196756	0	0	0.18834	0	0	0.0139491	0.108484	0.0180972	0.00394179	0	0	0.0998436	0.00155876	0	0.00590018	0	0.126465
Citraconic acid	0	0	0	0	0	0	0	0.135955	0	0	0	0	0	0	0	0	0	0	0	0.00052784	0	0	0	0.0172659	0.0530118	0.0486177	0.00813364	0.0612379	2.11529	2.10592	0.0725859	0.0176288	0.0731201	0.0186012	0.0936571	0.39559	0.164268	0.0209183	0.0515171	0.0512176	0.00245272	0.0348794	0.160159	0.0953509	0.00123002	0.101373	0.0166188	0.0298418	0.131597
aspartic acid	0.00177082	0.00829139	0.012315	1.00394	0	0.130682	0.0587799	0.012012	0.00715611	0.0135697	0.0627754	0.0237057	0.0868334	0	0.00792851	0.0660973	0.00976295	0.00674313	0.0227763	0	0	0	0.00282615	0.000628356	0.0325078	0.00907573	0.00817495	0.0304918	0	0	0.00251545	0.0139265	0	0.0199515	0.322272	0.0298117	0.0379781	0.0500847	0.0150503	0.0153258	0.00765193	0.00315673	0.0225481	0.037722	0.00197084	0.00865689	0.0261714	0.0246412	0.0598426
Sedoheptulose	0.039135	0.0267265	0	0	0.0926618	0.179078	0	0	0.0451161	0.0682407	0.942027	0.0535028	0.062421	0.104618	0.41186	0.147757	0.0835846	0.028151	0.308887	0	1.20598	0	0.30251	0	0.0563013	0.122066	0.12258	0.195712	0	1.4322	0.14626	0.0205925	0.133153	0.260805	0.239724	0.458439	1.58047	0.0888662	0	0.0438636	0.0155174	0.160975	0.16298	0.0336496	0.021892	0.0431383	0.014394	0.0718955	0.122833
Atropine	0	0	0	0	0	0	0	0	0.00718142	0	0	0.0234598	0.0198553	0	0	0	0.00389552	0	0	0	0	0	0	0.0058029	0.0218178	0.0333646	0.0103728	0	0	0	0	0.0117548	0	0	0.163622	0	0.04642	0	0	0.0167354	0.00332298	0	0	0	0.0105581	0	0.00485941	0	0
glucose	0.001541	0	0	0.0327272	0	0.0467986	0	0.0633095	0.00180564	0	0	0.0240688	0.0660746	0.0212076	0	0.103364	0.0372851	0.0115792	0.062004	0.00377599	0.000669609	0.221517	0.0875888	0.000763695	0.0253232	0.00495781	0.00578982	0.0225663	0	0	0.0123002	0.0108669	0	0.0223441	0.325635	0	0.150438	0.00805375	0.00682261	0.00113207	0.00407851	0.000285263	0	0.0248492	0.00426706	0	0.000884403	0	0.0621422
Carbobenzyloxy-L-leucine degr	0.0342852	0.0874037	0.515212	3.25724	0	0.649949	0.696587	0.470982	0.0913176	0.20424	1.6685	0.225716	0.322152	0.697183	0.513179	1.42047	0.0167759	0.0447399	0.319795	0.0197434	0	0.0779268	0.0676843	0.0342377	0.144074	0.135267	0.0579064	0.190151	0	0	0.0423243	0.0788537	0.10161	0.0427486	1.11788	0.581963	1.30585	0.320625	0.0906051	0.205312	0.0110249	0.0889277	0	0.220463	0.0108005	0.140758	0.0698895	0.10155	0.292978
4-aminobutyric acid	0.00266887	0.0426263	0.0382719	0.120491	0.0494759	0.0237684	0.0528123	0.0298874	0.00348622	0.0276951	0.23533	0	0	0.0485646	0.0779575	0	0.00149491	0.0051326	0.0155475	0	0.012739	0	0.00117152	0.00283434	0.0108707	0.00610962	0	0	0.606659	1.14549	0.0121594	0.00626429	0	0.00672197	0.0163995	0.0724752	0.0544512	0	0.0161781	0.0107066	0.000715937	0.00665048	0.0370725	0	0	0	0.00348835	0	0
beta-Mannosylglycerate	0.00352271	0.0118843	0.0343273	0.125801	0	0.0981233	0.128522	0.0424887	0.00329732	0	0	0.00732576	0.034472	0.0437871	0.0339249	0.0286275	0.00277508	0	0	0.00316062	0	0.00908845	0	0	0.0137967	0.0118604	0.00608588	0.0149063	0	0	0	0.00986821	0	0	0.135115	0	0.0601774	0.00813362	0.0140027	0.018614	0.00368303	0.00427809	0	0.0190567	0.00704875	0	0.00474899	0.0161158	0.0185545
maltotriose	0	0.0774957	0.145351	0.00584095	0	0	0.150074	0.187617	0.0175646	0.0383205	0	0.219546	0	0	0	0	0.00941104	0.00561855	0.419583	0.0368877	0	0	0.0250822	0.000451043	0	0	0.225008	0.0790395	1.14451	0	0.0485528	0.0933131	0	0.1259	0	0	3.33709	0.0521688	0.0347955	0	0.00896193	0	0	0	0	0.0805701	0	0	0
creatine degr	0.0324362	0	4.2937	0.92093	0.223713	0.340012	0.300322	0.200604	0.0318354	0.0589809	0.71074	0.0704496	0.0664819	0.161218	0.19786	0.246012	0.0164561	0.0200541	5.02695	0.0175716	0.0620929	1.67322	0	0.0196412	0.0838035	0.1253	0.0578946	0	0	0	0.0601613	0.0622322	0.0802432	0.084462	0	0.31956	0.331447	0.0545466	0.132432	0.0847358	0.0121573	0.0369862	0.103708	0.0750632	0.0161589	0.111686	0.0418726	0.115997	0.175057
2-Deoxyerythritol	0.0293623	0.021581	0.157587	0.373907	0.0482316	0.135596	0.197702	0.0601195	0.0118776	0.0289981	0.310755	0.034086	0.0494666	0.164958	0.0951479	0.0770397	0.0116974	0.00650123	0.0481781	0	0.00423972	0.0268849	0.00890193	0.00420642	0	0	0.0195735	0.08463	0.200291	0.185495	0	0	0	0	0	0	0	0	0	0	0.00460931	0	0	0	0	0	0	0	0.094651
3-Phenyllactic acid	0.00176308	0.0503687	0.069145	2.87016	0.0226968	0.104144	0.0569389	0.186878	0.0024136	0.0107213	0.0822625	0.0106045	0.0540865	0	0.0856963	0.0367573	0.00628926	0.00524169	0.0218052	0.0164835	0.00577256	0.0274094	0.00895297	0.00206687	0.00696415	0	0.0110965	0.0317805	0	0	0.0227922	0.00562475	0.0658113	0.0192532	0.209087	0.0330636	0.0299194	0.0148354	0.0576606	0.0642046	0.0210531	0.0102015	0.0735141	0.0320609	0.0232348	0	0.0698399	0.0241549	0.0373677
pentadecanoic acid	0.00834452	0.0111368	0.0689849	0.303791	0	0.128168	0.0606115	0.0472777	0.00951404	0.0207319	0.08855	0.0128695	0.0141614	0	0.0734294	0.0467497	0.00839185	0.00323123	0.0273615	0.00932546	0.00992802	0	0.00700326	0.00381497	0.0125785	0.00884496	0.0122083	0.0547778	0	0	0.00867142	0.0144558	0	0.00810314	0.221425	0	0.0359738	0.00486047	0.0254813	0.0111596	0.00209033	0.00844839	0.0166899	0.0471817	0.00451266	0.0204144	0.0115342	0.0361752	0.0607096
2-Amino-2-norbornanecarboxylic acid 4	0.0174213	0.0235423	0.379851	4.13728	0	0	0.462495	0	0.0193194	0.0497734	0.301745	0.0290661	0.100315	0	0	0	0	0	0.0200492	0	0	0	0	0	0.210263	0	0	0	0	0	0	0	0	0	0	0	0	0.00975188	0.181863	0.0380052	0	0	0	0	0	0	0.0403961	0	0
3-Aminoisobutyric acid	0.129578	0.0639692	0.173104	1.22201	0.393844	0.579042	1.13892	0.646527	0.0863822	0.150764	1.04204	0.280789	0.358068	0.400521	0.656875	0.73187	0.324036	0.16411	0.401579	0.326197	0.136147	3.12339	0.180942	0.0317722	0.132527	0.650509	0.0802333	0.626778	2.72128	1.27012	0.085184	0.201422	0.0990772	0.130148	2.63624	0.895433	3.16283	0.137869	0.154682	0.100843	0.0184763	0.0816116	0.400889	0.532628	0.0726898	0.11674	0.0413876	0.249627	0.788811
maltotriose	0.0302404	0	0.242877	1.25607	0.358359	0.601565	0.784105	0.273749	0.0125665	0.0666064	0.758563	0.107763	0.141348	0.174619	0.257513	0.491414	0	0.0190543	0.153809	0	0	0	0	0.0115841	0.156922	0.224923	0	1.16067	2.30829	1.81489	0	0.0479442	0	0.145794	0.747991	0.881705	1.08568	0.0229977	0.142551	0.106904	0.0147702	0.0318105	0.191638	0.179126	0.0232652	0.178804	0.0391666	0.142397	1.04222
pentadecanoic acid	0.00211537	0	0.0167677	0.104709	0	0	0	0.0122163	0.00224837	0.00168324	0	0.00698982	0	0	0	0	0.00396128	0	0.00708583	0.0102518	0	0	0.00700318	0.00146754	0.0115216	0	0.00530514	0	0.117305	0	0	0	0	0.00649372	0.0591377	0	0	0.00397308	0.0104722	0	0.000614304	0	0	0	0.00106045	0	0	0	0
myo-inositol	0.0358773	0.123763	0.555785	2.40185	0.369458	0.845056	1.10948	0.366073	0.101025	0.103217	1.20424	0.523747	0.314664	0.353546	0.483401	0.651602	0.0958702	0.0188531	0.46028	0.0554693	0.00317828	0.0353943	0.055958	0.0161203	0.120291	0.264069	0.18766	0.443275	1.38639	0.87001	0.277171	0.310578	0.109073	0.283527	1.41787	0.339398	1.73551	0.115332	0.505216	0.178656	0.0298067	0.0836665	0.10664	0.388815	0.0450454	0.189062	0.0574968	0.23708	0.60542
beta-Alanine	0.00160846	0	0	0.894731	0	0.0675569	0.0752889	0.120614	0.00276457	0	0	0.0167148	0.0641743	0.0205393	0	0.0309568	0.00659783	0.00515899	0.0162578	0.00317032	0	0.0425851	0.00328796	0.000656725	0.0691887	0.0199574	0.00282298	0.0450451	0	0	0	0.00451425	0.00439282	0.00705138	0.103748	0.0160731	0	0.059321	0.036939	0.00910491	0.00284928	0.00150169	0	0.0115768	0.00299585	0.0274717	0.0145336	0.0197383	0.0356762
urea	0	0	0	0.528288	0	0	0	0	0	0	0	0	0	0	0	0	0	0	0	0.0209464	0	0	0	0	0.0868037	0	0	0	0	0	0	0	0	0	0	0	0	0	0.061057	0	0	0	0	0	0	0	0	0	0
6-Hydroxynicotinic acid	0.00814248	0	0	0.317168	0	0.0804141	0.0453987	0	0.00796208	0.00526645	0	0.0105114	0.020768	0.039416	0	0.037611	0.00541359	0	0.0123728	0.00736759	0.0132577	0	0.00943979	0.000566056	0.00861855	0.00569776	0.000620723	0	0	0	0.00205031	0.011748	0	0.00942117	0.0740393	0	0	0.00202159	0.0251836	0.014465	0.00229496	0.00201658	0	0.0306839	0.00336482	0	0.00797103	0.020168	0.059304
Glucose-1-phosphate	0.0119684	0	0.0414825	0.254623	0.0736272	0.071481	0.0955094	0.0327257	0.0131694	0.024683	0.180567	0.0297294	0.0285601	0.035807	0.0517091	0.0383124	0.0138548	0.00773636	0.0270016	0.0198816	0.965441	0.0652682	0.016521	0.00400814	0.0271381	0.0212852	0.00182776	0.0527088	0	0	0.0102069	0.0208864	0.0136053	0.0153838	0.184646	0.121786	0.0503476	0.00720509	0.0134818	0.0114152	0.00335903	0.00803137	0.0417707	0.0386438	0.00645579	0.00501458	0.00720508	0.031018	0.0545022
O-acetylserine	0	0	0	0	0	0	0	0	0	0	0	0	0	0	0	0	0	0	0	0	0	0	0	0	0	0	0	0	0	0	0	0	0	0	0	0	0	0	0	0	0	0	0	0	0	0	0	0.106382	0.266541
4-hydroxybutyrate	0.00776908	0.0109958	0.0376154	0.0605342	0.0204502	0.0364042	0.063761	0.0187373	0.00283084	0.00495161	0.0620237	0.0250909	0.00933121	0.0576337	0.0408401	0.0260028	0.00346199	0.00199666	0.0254252	0.00422741	0	0.00700586	0.00361592	0.00143326	0.00637937	0.0115359	0.00674273	0.0215689	0	0	0.00919681	0.00559602	0	0.00762597	0.0521839	0.0211638	0.0523372	0.00257238	0.0123072	0.00534245	0.00093347	0.00401807	0	0.00902438	0.00157336	0.00682813	0.00218318	0.0143523	0.024219
monosaccharide	0.0131659	0	0.300914	1.38493	0	0.366325	0.684311	0.801289	0.00845198	0.0454875	0.625614	0.0279067	0.0769489	0	0	0.119015	0.0413877	0.0126662	0.0992721	0.0400244	0.0321491	0.0495555	0.0884605	0.0104578	0.125131	0.235491	0.0407479	0	0	0	0.0705	0.0390621	0.0411361	0.0453597	0.639714	0.807147	0.364733	0.0185909	0.140261	0.137114	0.0124011	0.0730996	0.114722	0.0944004	0.0138359	0.148067	0.0438964	0.15116	0
unknown	0	0	0	0	0	0	0	0	0	0	0	0	0	0	0	0	0.00179083	0.0744606	0.493857	0.204675	0.0613342	0.253152	0	0.0476068	0.113262	0	0	0	0	0	0	0	0.0291958	0	0	0.246967	0	0.0238762	0	0	0	0	0	0	0	0	0	0	0
monosaccharide	0.0403993	0.0420123	0.333637	1.72001	0.0832267	0.346258	0.417735	0.110635	0.103749	0.0308856	0.18142	0.448887	0.577345	1.0355	0.154403	1.14848	1.22912	1.16589	0.676967	1.42164	0	5.69862	3.5315	0.029797	0.732914	0.0981581	0.0997433	0.851192	2.92519	0.222915	0.207131	0.0391324	0.0345158	0.307778	3.13727	0.114217	2.74051	0.0843067	0.617061	0.0837031	0.00529316	0.0121996	0.030823	0.194817	0.0106981	0.248248	0.0346955	0.1114	1.66641
N-Acetyl-L-leucine	0.00548753	0.038181	0.389797	0.967822	0	0.772138	0.649193	0.0813177	0.0102953	0.0100387	0.23985	0	0.195397	0.0807381	0.150477	0.157602	0.0187748	0.0129051	0.0408371	0.00769969	0	0.0380414	0.0068789	0.003125	0.101066	0.0503003	0	0.181716	0	0	0.00785941	0.0155066	0.0291011	0.0249205	0	0.0910718	0.194123	0.020691	0.109634	0.0208831	0	0.0152614	0.0400466	0.204863	0	0.0766824	0.0176642	0.0529864	0.433833
beta-Mannosylglycerate	0	0	0	0	0	0	0	0	0	0	0.191535	0	0	0	0.0822255	0	0	0	0	0	0	0	0	0	0	0.0330399	0.0226902	0.098012	0	0.148723	0.0115632	0.0356316	0	0.0191818	0.251564	0.0508915	0.152494	0.0156524	0.0459017	0.0352088	0.00545877	0.0101319	0	0.0764951	0.0106567	0.0417037	0.0167682	0.070928	0.19437
creatine degr	0	0.0607139	0.206727	1.717	0	0	0	0.3765	0.0863822	0.0841502	0	0	0	0.241079	0	0	0	0	0	0	0	0	0	0	0	0	0	0	0	1.40548	0	0	0	0	0	0	0	0.0575401	0	0	0	0	0	0	0	0	0	0	0
Citraconic acid	0.0236419	0.112779	0.505881	0.370887	0.258605	0.358728	0.359207	1.62861	0.0286982	0.09319	0.565492	0.115949	0.0603394	0.152253	0.297708	0.466581	0.00437412	0.0269396	0.0509956	0.0213428	0.0318486	0.181487	0.616051	0.0115241	0.0507674	0.144189	0.0579106	0.412627	0	0	0.036129	0.0523128	0	0	0.000343531	0.20148	0.597194	0	0	0.0359699	0.00599978	0.0269118	0	0	0	0	0.0227141	0	0
hydroxyurea	0.0138858	0.00529685	0.0255146	0.0184186	0.054383	0.0938603	0.0839459	0.0696524	0.011629	0.00841332	0.0777261	0.0218211	0.017798	0.0112515	0.117751	0.0197927	0.000601685	0.0032763	0.00319965	0.00593916	0.00650242	0.025236	0.00597688	0.000787594	0	0.020782	0.0182747	0.149444	0.22383	0.240712	0.0022013	0.0128884	0.016595	0.0386406	0.178208	0.139807	0.324284	0.00464382	5.51937e-05	0.000208537	0.00220111	0.00760484	0.0301207	0.0326985	0.00516149	0.0065235	0.00333552	0.0411698	0.0863192
glutamine	0.410206	0.15633	0.434196	10.6771	0.106598	5.29042	2.31684	0.328478	0.273182	0.409241	1.07497	0.695627	1.54291	0.28014	0.0792208	1.13093	0.250177	0.0430043	0.513056	0.117405	0.0236089	0	0.332512	0.0894978	0.536992	1.19362	0.674671	0.773896	0	0	0.207239	0.39939	0.273377	0.226541	3.5447	0.311895	1.37781	0.282161	0.234449	0.569679	0.232278	0.272471	0.0656006	1.4025	0.156925	0.832884	0.516882	0.535481	1.14053
beta-Mannosylglycerate	0	0	0	0	0	0.0363208	0.0155674	0	0.00162177	0	0	0.00802399	0.0117464	0	0	0.0110184	0.00741892	0	0	0	0.000372656	0	0.00153637	0	0	0.00525496	0.00298623	0	0	0	0	0	0	0.00280968	0.111486	0	0	0	0	0	0.00173221	0	0	0	0.00160348	0	0	0	0
monosaccharide	0.164683	0.178754	1.02576	0.389668	0.462492	0.247714	1.27614	1.55077	0.17295	0.522203	2.2337	0.203987	0.0759348	0.390257	1.45557	0.228428	0.0689935	0.113235	0.425356	0.113501	0.0939715	1.33275	0.163825	0.0435937	0.0531915	0.243166	0.46671	0.390235	5.03888	4.61293	0.612074	0.145037	0.280946	0.301369	0.261941	2.12976	3.94613	0.182293	0.121425	0.0642325	0.0187532	0.466498	0.536485	0.0841768	0.0103956	0.357956	0.0125731	0.0467429	0.0800754
monosaccharide	0	0.0274651	0.224933	0.0919905	0.0218565	0.0526751	0.0647003	0.111289	0.00130053	0.00289364	0	0.182329	0.0277062	0.0212719	0	0.0332221	0.0143259	0.00349244	0.10367	0.0369021	0	0	0.00515638	0	0.0504477	0	0.00735348	0.042251	0.465473	0	0.000920825	0.0495117	0	0.0278912	0.0792247	0	0.712825	0.0119336	0.0889525	0.00487115	0.00510042	0.000885085	0	0.0102928	0.0020658	0.0472665	0.00401251	0	0.0233651
5-Methylresorcinol	0.0238795	0.00470355	0.380154	1.99797	0.0386379	0.466338	0.490611	0.0162466	0.0143444	0.00986832	0.138118	0.0702537	0.103275	0.276008	0.0464255	0.147166	0.0623909	0.0185031	0.0554375	0.0284218	0.00746185	0.0219098	0.042682	0.00838928	0.0859598	0.146242	0.0300577	0.33152	0	0.135885	0.00725786	0.0467398	0.00742959	0.0606996	0.533489	0.0426386	0.174461	0.0105771	0.159007	0.0389124	0.00497384	0.00734938	0.0197114	0.273637	0.0157616	0.0779964	0.0370563	0.107313	0.431716
oxalic acid	0.00323535	0	0	0	0	0.0605663	0	0.000139468	0.000456719	0	0	0.0129682	0	0	0.0018121	0	0.0117286	0	0	0	0	0	0.012281	0	0	0.00461501	0.0103835	1.73751e-05	0	0	0	0	0	7.07361e-05	0.094346	6.87376e-05	0	0	0	0	0.00555618	0.000394336	0.00187676	0	0.00414047	0	0.00557908	0.00220427	0.0150571
Digalacturonic acid	0.0577014	0	0.146611	0.871392	0	0.458191	0.461396	0.254041	0.0984166	0.106277	0.57853	0.239785	0.289577	0.114933	0	0.423824	0.107337	0.0202776	0	0	0	0	0	0	0.0705129	0	0.0758331	0.614211	0	0	0.0661083	0.199795	0	0.0483715	1.73283	0.212493	0.463296	0.0792893	0.0854288	0.108173	0.0377436	0.0665444	0.117355	0.193155	0.0603468	0.0734137	0.0513926	0.215402	0
malonic acid	0.00897881	0.0155549	0.0616653	0.61608	0.0434209	0.118486	0.138119	0.0473243	0.0109404	0.0168667	0.132372	0.0295856	0.0367105	0.0391844	0.0539219	0.0546	0.0127112	0.00551261	0.0485086	0.015011	0.00905803	0.0250989	0.0110372	0.00407766	0.0255921	0.0453157	0.0211553	0.0577958	0	0	0.0159805	0.0197641	0.0194191	0.0275251	0.188544	0.0621135	0.109958	0.0107949	0.0463	0.0297047	0.00430548	0.0124621	0.019833	0.0434608	0.00609176	0.0321845	0.020307	0.0427109	0.0893224
Glucose-1-phosphate	0.0258711	0	0	0	0	0	0	0	0.0587459	0	0	0.0339322	0.00924484	0.0599009	0	0.0231948	0.00768534	0.072346	0.0171625	0.0826972	1.01953	0.654222	0.25353	0.00198386	0.00881537	0.00295554	0.05104	0.0917	0.107716	0	0.0526806	0.0181034	0	0.048861	0	0	0.505621	0.00790953	0.0202943	0	0.00288981	0	0	0	0	0	0	0	0
unknown	0.0345753	0	0.142613	0.453834	0.208522	0.426454	0.48492	0.226614	0.0192528	0.111303	0.910303	0.0328071	0.0926168	0.0842002	0.389246	0.262387	0.0223031	0.0113472	0.212848	0.017763	0.10155	0.102055	0.0200469	0.00859579	0.0520934	0.135487	0.109125	0.135491	0	1.65372	0.176117	0.0515506	0.0496951	0.163496	0.586724	0.509605	0.827698	0.0558719	0.0484656	0.102944	0.0250164	0.143751	0.171308	0.122858	0.0179544	0.141608	0.0358615	0.0969775	0.150335
unknown	0	0	0.0599282	0.29046	0	0.0648226	0	0.0865218	0.00698533	0.0173819	0.20928	0	0.037964	0	0.137713	0.0630839	0.0660052	0.00734548	0.0195379	0	0	0	0	0.00624138	0.0391777	0	0	0	0	0	0.017057	0.0170011	0.0517396	0.0708006	1.15642	0.0696771	0	0.0220653	0.0336963	0	0.0079207	0.00671965	0	0	0.0475928	0	0.0171723	0.0641648	0.358485
monosaccharide	0	0	0	0	0	0	7.77708	0	0	0	0.71605	0.00446608	0	0	0	0	0	0	0	0	0	0	0	0	0	0	0	0	5.77148	6.5709	0.123368	0	0.0399854	0	0	0	0.100784	0	0	0	0.00628989	0.0848783	0.603157	0	0	0.13061	0	0.184095	0
beta-Mannosylglycerate	0.00892437	0	0.0779997	0.465493	0	0.174468	0.230805	0.0567806	0.0151795	0.0380715	0	0.0246153	0.0512069	0.0842907	0	0.0947013	0.0208905	0.149415	0.0173067	0.134617	0.80075	6.89312	1.00784	0.00380794	0.0218521	0	0.0374087	0.150593	0	0	0.067353	0.0208904	0	0.0479553	0	0	0.696871	0.00821413	0	0	0	0	0	0.0242843	0	0.0216699	0	0	0
unknown	0.082762	0	1.19809	0	0	0	0	0.983544	0.0987384	0	0	0	0	0	0	0	0.0103805	0.236405	0	0	0	0	0.020203	0.0418693	0.271824	0	0	0	0	0	0	0	0	0.0240429	0	0	0	0	0.0574198	0	0.00605855	0	0	0	0	0	0.0590731	0	0
monosaccharide	0.194782	0.998007	7.13576	21.0359	8.18441	5.47604	11.7071	4.27028	0.129241	1.06004	7.84048	1.01005	1.76665	2.00468	3.14978	5.4118	0.470797	0.306862	1.67824	0.474702	0.13677	0.568889	0.293953	0.169259	2.00383	3.27644	0.219155	2.2973	23.1322	27.2722	0.501267	0.891202	0.57313	1.34933	5.94519	10.0489	9.44605	0.478558	2.19457	1.93886	0.355431	0.605422	2.82553	2.5907	0.366679	3.15518	0.810747	1.73459	3.68091
monosaccharide	0	0	0.0213172	0.24868	0	0	0.0208579	0.00145204	0.00247207	0	0	0.00569518	0.00589234	0	0.0395144	0.00305915	1.11813e-05	0	0.0214656	0	3.05601e-07	0	9.96391e-05	0	0	0	0	0	0	0	0	0.00688872	0	0.000211522	9.02474e-05	0.00449803	0	0.0011737	0.0124938	0.00613228	0.000588929	0	0	0	0.000973877	0	0.0149461	0.0247206	0
monosaccharide	0.0229766	0	0	0	0	0.668247	0.273441	0.18851	0	0	0	0.106482	0.112757	0	0	0.134774	0.0128032	0	0.0759353	0	0.22935	0.107575	0.00662817	0	0	0.294205	0	0.985217	0	0	0	0.0174388	0	0.124404	1.16113	0.529663	1.3681	0.0128894	0.125368	0	0.00774984	0	0	0	0.0176945	0	0	0.172156	0.731995
Carbobenzyloxy-L-leucine	0.0102297	0	0.198129	0.51154	0	0.255586	0.742232	0.0399803	0.0737888	0	0	0.0285126	0.0689232	0.0991636	0	0.196385	0.00449173	0.0246416	0.0278795	0.0113086	0.0394828	0	0.00935804	0.0180587	0.217292	0.0488103	0.0202088	0.048463	0	0	0	0.050139	0	0.155936	0.150955	0.0423452	0.0843657	0.0486564	0.0565338	0.022619	0.00371385	0.00764299	0	0.0236143	0	0.0490539	0.0166463	0.0542326	0.100415
Hippuric acid	1.74155	1.85516	8.74076	76.5324	11.8858	41.9165	37.4282	13.0529	1.63491	3.96079	29.6609	7.42828	10.3047	11.7577	10.2349	25.7733	0.99937	0.6153	0.384812	1.06075	0.640776	0.775297	1.81827	0.379615	5.26716	5.03029	3.11201	9.07837	25.7928	10.8329	1.33969	2.33354	2.9395	4.55695	53.4412	7.30586	21.1323	3.37279	7.28361	5.89174	0.336218	2.29773	10.342	14.0844	0.916899	9.07056	2.13884	6.17631	18.9279
creatine degr	0	0	0	0	0	0	0	0	0.000812507	0	0	0.00258344	0.0121434	0	0	0	2.19629e-05	0	0	0	0.0013737	0.00221499	0.00307334	0	0	0.00310796	0	0	0	0	0	0.0021299	0	0.000203938	0.0699974	0	0	0.00272271	0	0.00463344	0.000828445	0	0	0.0125736	0.000844623	0	0	0.000301752	0
beta-Mannosylglycerate	0.0154291	0.179571	0	0.134202	0.231387	0.434262	0.246948	0.542126	0.00253632	0.288914	3.15348	0.0709767	0.146244	0.09715	0	0.0854943	0.00769621	0	0.260175	0.0182657	0.00794477	0.0299114	0.0702522	0.00232546	0.0178224	0.0895434	0.303321	0.0978946	2.4919	2.09534	0.405613	0.0223145	0.0477616	0.123824	0.63813	1.20472	2.62244	0.0787682	0.0286336	0.052665	0.0220653	0.626765	0.310273	0.0201308	0.0253098	0	0.0143597	0.171958	0.0589322
monosaccharide	0.181284	0.189805	0.315421	4.63931	0.271167	1.59762	1.36256	1.06948	0.319927	0.166374	1.26819	0.591872	0.467604	0.516941	1.39614	1.09946	0.176391	0.110071	0.612055	0.260965	0.365795	0.931189	0.146125	0.0388944	0.216317	0.396968	0.285281	1.02777	1.34381	0.90753	0.311453	0.44512	0.48158	0.403333	3.31275	0.571727	1.57499	0.163646	0.459046	0.402367	0.0712354	0.135403	0.3474	0.93502	0.211074	0.387748	0.162816	0.687524	1.25465
5-aminovaleric acid lactam	0.0018111	0	0	2.8438	0	0.0870255	0	0	0	0	0	0	0.0935557	0	0	0	0.0119555	8.49072e-05	0	0	0	0	0	0	0.0919987	0	0	0	0	0	0.00270509	0.0126482	0	0	0	0	0	0.00901057	0.04469	0.0100947	0.00589279	0	0	0	0	0	0.0241582	0	0
2,3-Dimethylsuccinic acid	0.000648321	0	0	0.00443172	0.00201328	0.00291232	0.00656755	0.133191	0.00190181	0.000651766	0	0.00133377	0.000151852	0.000266927	0.106622	0.00115585	0.00050199	0.00925767	0.00101899	0.000613246	0.0137374	0.00293709	0.0136789	3.20438e-05	0.000900555	0.00182451	0.000571095	0.075061	0	0	0.000230556	0.0147023	0.0189023	0.0408501	0.308677	0	0.124551	0.0142635	0.000512134	0	0.00635281	0.000144898	0	0.0241419	0.0168361	0	0.00690683	0.119419	0.069299
malonic acid	0.0372052	0	0.33993	0.244216	0	0.101917	0.0929257	0.480487	0.0130642	0.0364561	0	0.0138725	0.0270834	0	0.242031	0.121989	0.0334302	0.0119461	0.0599873	0.10103	0.0458405	0.338621	0.0393871	0	0.0264708	0.0885074	0.0364098	0.123282	0	0	0.0230737	0.0242965	0.0150991	0.0327703	0.146591	0	0.144645	0.00721357	0.0938531	0.0130579	0.00421452	0.0118079	0	0.0443367	0.0125901	0.0266561	0.0130696	0.0800001	0.19538
monosaccharide	0.041575	2.25607	13.86	4.54523	1.38558	2.15716	4.16277	5.8039	0.0924946	0.681008	0.731233	6.41427	1.21671	0.868652	0.306933	1.71871	0.676004	0.236625	5.68619	1.73115	0.146484	0.0209158	0.231256	0.0426294	2.78769	0.111784	0.518539	2.21631	32.9726	0	0.259844	2.20241	0.150708	1.2741	2.87598	0.553469	26.8879	0.503041	4.58033	0.222645	0.188243	0.0704679	0	0.73035	0.0794135	2.02139	0.201493	0.191329	1.0772
Phenaceturic acid	0	0	0	0	0	0	0	0	0	0	0	0.117476	0.0650401	0	0	0	0	0	0	0.00328471	0	0	0	0	0	0	0	0	0	0	0	0	0	0	0.240306	0	0	0	0	0	0	0	0	0	0	0	0	0	0
3-Aminoisobutyric acid	0.0132901	0	0	1.72019	0	0.739646	0.572504	0	0.0194195	0.135609	0	0	0	0	0	0	0.0231686	0	0	0	0	0	0	0.00355684	0.16699	0	0	0	0	0	0	0.182806	0	0	0	0	0	0	0.164953	0.261378	0.00977009	0	0	0.0775043	0	0.275047	0.0704472	0.0298019	0
unknown	1.48782	1.31463	10.1336	31.2862	7.79421	15.297	16.5392	8.17454	1.28671	1.97384	15.3151	3.59907	5.22003	4.17438	6.47642	10.5565	2.43077	0.909633	4.48975	1.68817	0.137538	7.32151	0.910682	0.304361	2.39829	5.29249	1.61157	5.05744	20.7289	22.0082	2.10038	2.19684	1.43735	2.78579	28.5878	8.67666	15.8451	1.19308	3.52507	3.35272	1.0291	1.72938	3.58184	8.98225	1.14659	4.63114	1.25366	3.68736	9.49982
sarcosine	0.00627932	0.00744742	0	0	0	0.0873533	0.0572932	0	0.00509163	0.0105955	0	0.0315472	0.0276043	0	0	0.0475895	0.00355875	0.00210344	0	0	0.000775638	0	0.00284454	0.00113768	0	0.0123462	0.0176747	0	0	0	0.00913684	0.0189898	0.00175169	0.0190498	0.203204	0	0.0564017	0.0152858	0	0.0237156	0.00615233	0.00633213	0	0.0194068	0.00808338	0	0.0103369	0.018336	0.020686
unknown	0.00658887	0.00654023	0.222953	0.59738	0	0.14919	0.462785	0.0170985	0.0348152	0.00752671	0.0810344	0.0227981	0.052146	0.119043	0.0617899	0.0603235	0.0270914	0.039431	0.125747	0.320163	0.131377	0.212667	0.00910995	0.00475991	0.191424	0.0307613	0.00637258	0.0540996	0	0	0.00736351	0.0479816	0.0240686	0.0531955	0.130688	0.0850396	0.0588353	0.0153528	0.0816961	0.00886151	0.00023311	0.0108606	0.00912653	0.0478576	0.000449198	0.0632374	0.00413356	0.0664128	0.0576341
Phenylacetamide	0.0341443	0	0.229368	0.168802	0	0	0	1.32717	0.0852433	0	0	0	0	0	0	0.0483124	0.0125131	0.228984	2.42956	0	0	0.229986	0.0352251	0.0211626	0.235574	0	0.0500364	0	0	0	0.0696989	0.0345376	0	0	0.193396	0.507097	0	0	0.503902	0.160112	0.0159879	0.0708004	0	0	0	0	0.0254589	0	0
maltotriose	0	0	0	0	0	0	0	0.171462	0	0	0	0.0324335	0	0	0	0	0.00283328	0.000440716	0.0230566	0	0	0.00115154	0.0498466	0	0	0	0.0126925	0.139329	0	0	0.00787178	0	0	0	0.192457	0	0.503015	0	0	0	0	0	0	0	0.00131647	0	0	0.0228757	0
N-cyclohexylformamide	0.04216	0.542776	0	0.75051	0	0	0	1.00622	0.0765438	0.222291	1.33546	0	0	0.0875443	0	0	0	0.0384959	0.828199	0	0	0.125817	0.00802485	0.0377934	0.0578842	0	0.058572	0	0	0	0.311206	0.0203407	0.128865	0	0	0.199997	0	0	0.241613	0.676596	0.0168091	0.731079	0.187074	0	0	0	0.0491597	0.0607359	0
[truncated: 30 more columns]

## Sheet: Serum
Putative ID	Pre	Pre	Pre	Pre	Pre	Pre	Pre	Pre	Pre	Pre	Pre	Pre	Pre	Pre	Pre	Pre	1d	1d	1d	1d	1d	1d	1d	1d	3d	3d	3d	3d	3d	3d	3d	3d	5d	5d	5d	5d	5d	5d	5d	5d	7d	7d	7d	7d	7d	7d	7d	7d	15d
unknown	108.329	51.5551	346.817	7.83345	26.3166	56.0458	1.15196	2.05925	29.4581	21.4371	10.2194	5.35933	6.40195	1.58333	4.27983	1.35162	21.942	23.344	19.3834	14.0793	5.06749	38.0806	5.4378	1.94672	117.463	15.6863	6.11864	5.41947	3.66976	0.975386	4.47636	0.877938	21.8295	21.2887	124.677	0.83583	19.0643	0	4.13936	9.41925	21.6801	29.117	13.4659	4.07239	10.9767	1.94751	8.01364	8.07984	30.6438
urea	161.848	142.582	172.757	128.243	111.707	65.8865	80.5851	90.0606	114.181	49.8412	90.0457	97.9275	78.3352	91.9136	61.2334	110.732	161.075	163.402	141.407	153.4	90.1945	171.142	94.3524	138.548	150.805	105.495	91.6381	97.1758	96.3532	110.212	72.0257	77.2414	100.907	95.1039	113.785	97.269	95.4316	70.4853	86.695	80.0145	112.394	117.705	103.166	122.908	112.423	72.581	95.8021	75.0363	156.433
creatine degr	15.781	14.4414	8.92167	9.67759	9.13272	8.04237	8.23904	24.7449	8.25517	14.7527	4.71912	7.21354	12.6332	22.9761	4.72035	11.1541	6.84123	3.74862	7.95091	13.4516	3.78274	5.19828	2.85402	10.1797	23.0353	16.8396	9.14212	12.9143	5.67755	12.632	12.3756	9.61217	3.07985	8.8934	9.21424	3.4191	3.23442	7.29255	7.71218	4.26422	8.52944	8.63878	6.31487	3.55098	2.98923	2.12416	3.66334	6.54645	3.87492
creatine degr	797.997	419.404	1052.54	189.164	391.84	793.64	516.262	648.962	554.436	229.282	547.013	367.161	341.231	680.503	415.366	407.42	210.463	162.555	183.222	347.167	313.416	436.364	109.04	598.454	1097.79	361.002	375.566	158.386	234.419	299.383	217.15	207.091	175.74	195.323	575.616	215.569	492.18	530.442	346.134	428.1	455.164	557.635	219.735	159.757	279.603	217.046	489.376	401.313	125.653
N-Methyl-DL-alanine	4.70771	5.71457	4.56191	3.35808	2.51938	0	0	0	4.16699	4.31292	3.41594	3.17142	3.05293	2.40386	0	0	3.6458	3.94751	4.37521	3.52564	2.77656	2.6102	2.8236	1.75071	6.75142	5.26073	0	2.32022	0	0.987389	0.460872	0	4.2669	4.6131	4.35337	2.88523	1.51929	0	0.35395	0	4.13932	4.8695	4.0251	5.03937	2.35435	0	1.94803	0	3.72673
unknown	2.37152	0	0	1.19191	1.44196	0	0	0	2.03715	0	1.34574	1.30581	0.734565	2.23815	0	0	1.90832	1.93297	2.74494	2.26691	1.5051	0	1.66523	1.45225	7.79337	2.1501	2.04024	0	0.959451	0	0	1.22679	2.55236	0	2.0579	2.71736	1.33131	1.27138	1.20159	0	0	2.14535	3.74781	2.24777	1.92329	1.25573	1.32439	1.71477	2.03015
4-Acetamidobutyric acid	57.113	61.7598	102.339	39.3333	30.5638	37.9797	34.3642	39.8419	48.4981	46.2854	41.0463	36.4343	38.0769	44.02	45.6067	35.3036	43.1291	44.4587	93.9242	39.4978	31.633	32.5808	31.9611	42.0113	152.611	111.714	27.5127	18.8521	30.8193	39.4566	36.5003	37.8561	46.1457	48.1113	51.3286	32.3225	32.7746	40.4515	33.3975	36.8366	45.2961	52.4784	42.9161	108.037	30.4246	28.0578	36.3186	31.4164	84.5282
Pyruvic acid	8.83986	4.1705	8.0587	5.34366	5.16318	11.0772	6.53817	8.18523	6.10308	3.52675	13.7942	2.53388	4.7663	8.1515	5.26256	7.6007	5.1545	3.93604	1.84293	8.4804	5.83585	8.78109	5.82218	18.0098	4.42216	4.33098	3.17174	3.89052	6.84358	2.65924	2.48074	3.96727	5.72251	4.26195	7.51066	7.30963	6.81022	9.64772	6.86495	9.1856	7.15494	6.66035	1.65505	3.28433	10.0722	6.53092	7.46982	8.63197	2.26883
creatine degr	1.77531	6.59639	11.4644	1.1434	0.947042	0	1.37268	0	1.27949	0	1.7267	1.04331	0	0	0	2.23086	1.75809	7.99734	0.525703	1.20849	1.02787	0	1.89023	1.71045	1.28217	0	0	1.78524	2.06346	0	1.99631	0	1.02472	9.41027	2.61369	1.14088	0.646839	0	0	0	3.99753	2.18008	0	1.74164	1.79121	0	2.20138	0	2.74775
2-ketobutyric acid	4.6105	6.89525	0	3.32238	0.663363	0	0	0	0	2.71403	0	0	0	0	0	0	1.1567	0.456349	1.24074	1.58962	0.49626	0	1.51657	0	9.54203	4.34534	0.857255	0	0	0	0	0	5.49915	1.39989	3.71191	3.33664	0	0	0	0	2.97685	1.00279	2.55792	8.93894	0.951148	0.789238	0	0	0.669895
glucose	0	0.919117	0.723091	0	0	0	0.668321	0.672402	1.65698	0.709961	0.968248	1.16905	1.49942	0.640349	0.945488	0.812944	1.85562	1.11382	2.9247	1.78471	0.446739	0.613575	0.515931	0.497685	1.6097	0.913657	1.18351	0.670136	0.53734	0.605231	0.513235	1.31875	2.54914	1.41025	1.51978	2.09461	1.81984	1.58736	1.31447	1.24512	1.13637	1.79236	2.2352	1.82876	1.73345	1.3092	1.89251	2.07472	1.99233
3-hydroxy-L-proline	0	0	0	0	1.25756	0	0	0	0	0	0	0	0	1.99385	0	1.74701	0	0	0	0	0	2.27067	0	4.18177	0	0	0	0	0	0	0	1.15977	0	0	0	0	1.47309	0	0	0	0	0	0	0	2.55367	0	1.40997	0	0
N-Methyl-DL-alanine	0.473856	0	0	3.81445	2.13337	0	5.44359	6.32863	2.307	0	3.50871	3.29853	6.1991	5.76126	6.29932	5.09466	0	0.499346	0	3.99514	2.46095	1.98144	1.5443	5.82264	0	0	0	3.44832	4.79188	6.57649	6.12464	4.59275	0	0.570454	0	2.72312	5.62312	5.91962	5.82262	5.73533	2.28497	0.969335	0.77494	0	1.52296	0	5.29612	5.30014	0
creatine degr	6.70466	5.1829	1.91296	5.04695	1.80957	0	3.26583	0	0	6.20459	5.60329	0.985557	3.46214	0	4.09872	4.14318	2.29197	2.39886	4.1203	4.49318	1.89642	3.82938	4.07588	7.55944	13.2337	6.36898	4.84648	6.57799	5.39505	4.74433	6.11806	4.00625	6.53631	2.14846	4.88434	5.45509	7.65349	0	5.46607	0	5.532	3.00342	4.5594	4.96871	4.22494	2.24031	6.77047	5.05941	2.60518
unknown	3.50908	15.3418	0	6.27337	2.49401	0	0	0	0.967539	4.28402	2.50119	0	21.404	0	0	0	2.49514	8.35396	21.395	10.7096	3.35487	12.3049	1.31316	0	51.9629	11.3322	0	0	0	0	0	0	9.75649	20.6473	45.2902	0	0	0	0	0	23.5794	27.2367	20.1262	17.7943	5.85589	3.03055	20.4347	19.4508	11.986
5-Dihydrocortisol	1.163	0.8672	0.76349	0.709323	0.497707	0.368174	0.566733	0.474771	0.786142	0.638551	0.589158	0.553441	0.819784	0.532916	0.704851	0.433635	0.781028	0.759137	0.951029	0.708706	0.553429	0.590482	0.374285	0.768926	1.47764	0.914372	0.337783	0.468358	0.534617	0.682163	0.478707	0.604121	0.738153	0.763289	0.8372	0.611133	0.570981	0.464026	0.601991	0.491726	0.64626	0.708439	0.935783	0.881797	0.503658	0.45714	0.474988	0.456097	0.85047
Benzoylformic acid	0.416562	0.759502	0	1.73918	1.05096	0	27.3274	30.8038	0.91698	0.44617	0	1.62645	28.1361	27.1624	36.1934	24.9471	0.337773	0.36641	0.431494	0	0	0	0	28.0043	0.670698	0.5764	0.308943	14.5707	25.5927	32.5392	31.1881	25.1732	0.684956	0.381615	0.585823	0	26.1987	29.3691	28.9495	29.8221	1.11548	0.482817	0.157862	0.80962	0	0	23.8331	23.0507	0.757581
lactic acid	0	0	0	0	0	1.75178	0	0	0.000424129	0	0	0	0	0	0	0	0	0	0	0	0	0	0	0	0	0	0	0	0	0	0	0	0	0	0	0	0	0	0	0	0	0	0	0	0	0	0.781498	0	0
N-Methyl-L-glutamic acid	0	0	0	0	0	3.09799	3.20136	3.47107	0	0	0	0	3.01612	3.21488	4.80208	2.24074	0	0	0	0	0	0	0.938477	2.89139	0	0	2.3494	0	3.08317	4.03227	4.63106	2.21931	0	0	0	0	3.37263	2.98729	3.25993	2.90869	0	0	0	0	0.689137	2.46683	2.49478	0.607098	0
epsilon-Caprolactam	0	0	0	16.021	10.4455	0	37.7498	41.9495	10.2384	0	13.613	15.2088	38.0793	34.1156	47.4261	27.7784	0	0	0	16.8104	10.8319	8.10298	5.16216	32.9853	0	0	0	11.2612	31.4521	49.5501	44.8989	26.7313	0	0	0	12.1528	39.6898	38.1202	39.3152	38.5911	7.32694	1.46727	1.32028	0	4.34223	0.865205	27.0084	30.6022	0
Glucose-1-phosphate	5.20843	0	10.9834	2.05015	4.48362	4.23831	14.0924	5.92937	5.41239	3.29627	3.0853	0.935788	3.04197	6.17122	1.63714	2.25573	2.41145	1.22903	2.12186	1.74662	0.854137	1.53778	1.66478	11.2608	3.60682	2.34801	1.73682	0	2.49261	0	0.770785	3.86345	2.45409	2.00356	2.42823	1.50255	16.0474	7.19665	2.49377	2.1333	2.06216	2.37265	2.16208	2.68493	2.79497	1.6947	3.89367	3.14791	3.10908
oxamide	1.52521	1.70424	1.69289	1.57184	1.2844	2.37507	0.916803	1.11609	1.96332	1.02947	1.77768	4.58632	1.2503	1.33635	1.59435	0.844579	1.17217	0.765379	1.30242	0.825856	1.38677	1.36352	1.02518	0.777266	4.74057	1.97905	1.39164	7.38381	1.13188	3.37656	2.41837	1.32369	1.00692	1.20555	0	0.971749	0	0.849408	0.950626	1.00361	0.771715	1.68909	2.47556	1.12194	1.15488	0.783114	1.08053	1.01193	1.21866
lipid	1.496	3.7106	0.953069	3.85957	1.04345	1.67303	1.25214	1.64046	3.33247	3.5311	2.19616	2.61773	0.895776	1.19888	1.77749	1.46561	1.749	0.706091	2.20074	2.1444	0.766202	1.83889	2.59426	2.04673	1.49671	1.37551	1.03731	6.54804	0.990461	0.929649	1.86914	0.962524	3.49499	3.77021	1.5934	1.61035	1.65799	1.98473	0.854448	2.30273	1.96873	2.64441	1.69057	3.57552	0.977781	0.405792	1.65668	2.25803	2.09379
malonic acid	8.14194	6.55177	5.95484	0.627195	1.3761	1.71922	2.2263	3.21214	5.03332	0	1.23006	0.873113	3.69187	3.06806	4.17818	6.49578	6.73586	4.21784	7.4691	1.93623	1.96228	2.97297	2.22576	3.44572	11.9797	10.333	5.92324	0.697218	2.70787	2.54447	2.29211	5.5994	5.30016	8.1688	7.22802	1.35512	1.66342	2.5783	3.53832	4.30357	5.91461	9.92415	6.76271	7.8557	4.49475	0	2.33759	1.64658	5.97704
succinic acid	0	1.28701	0	1.20278	0	2.30591	1.81677	0	1.44555	1.08574	0	0.686445	0	0	0	0	0	0	1.17727	0	0	0	0	0	1.85281	0.955714	0	0	0	1.04374	1.18705	0	1.53498	1.26138	0	0.977351	0	1.61803	0	0	0	0	1.14049	1.58307	0	0	0	1.4566	1.04939
monosaccharide	0	1.55226	0	5.57691	0	0	3.12947	3.7032	2.18171	0	6.69649	0	5.26346	3.55265	3.59249	4.28939	2.4203	2.7043	0	9.00854	0	6.29987	0	4.14592	7.57905	3.71349	4.23506	1.60016	3.66086	4.36027	3.38495	5.49566	3.6315	0	0	6.29037	3.59612	4.22724	4.20256	3.90364	8.06803	10.5666	0	0	0	3.83529	0	7.77081	5.91791
unknown	1.95708	1.89933	0.518768	1.15506	1.07043	2.37272	0	0	1.21906	1.54796	1.02777	2.067	1.58258	0	1.06119	0	1.15324	2.61655	1.39424	1.12245	1.11809	0	1.43638	1.37056	1.72074	1.30428	1.23047	0	0.698435	1.04814	0.977713	0	1.62841	0	0.996382	0.920817	1.687	0.68108	0.879639	0	1.07186	0.873387	0.77673	1.64807	1.01743	1.31575	1.0461	0	0.917272
alanine	2.77449	3.04618	3.00266	2.40517	2.79883	8.90131	8.73257	12.862	3.19569	1.1215	2.39727	1.78516	11.5376	12.3676	12.1022	15.0527	4.11341	2.88214	3.2608	3.00508	3.55886	1.80604	2.98037	14.4952	5.41862	3.54968	5.72928	8.61311	10.6135	14.7424	14.347	13.5407	2.59635	2.25614	3.42284	2.88331	15.378	11.0712	10.5956	11.5473	2.2909	2.38863	3.13827	2.74592	5.1638	3.13967	21.1248	12.3417	3.09644
7,8-Dimethylalloxazine	0	0	0	0	1.23215	0	0	0	1.76981	0	0	0	0	0.0358594	0.0363329	0	0	0	0	0	1.51491	0.918807	0	0	0	0	1.82449	0	0.392249	0	0	0	0	0	0	0.950889	0	0	0.378371	0.229396	0.637124	0	0	0	2.11853	0	0	0	0
3-Indoleacetonitrile	0.876763	0.956851	2.54655	0.821753	0.758662	0	0	0	0.991625	0.825241	0.912159	0.722884	0.632975	0.601441	0	0	0.836586	0.901539	2.18634	1.13295	0.72814	0.590289	0.786199	0.781352	3.564	2.85271	0.652393	0.708468	0	0	0	0	0.849147	0.896208	1.07089	0.703225	0	0	0	0	0.840543	1.20149	0.921857	2.61078	0.570932	0.699724	0.687325	0	1.943
amino acid	4.90612	5.29583	3.4903	4.7485	6.33187	1.92046	0	0	7.27429	1.77717	5.04057	3.96539	0	0	0	1.39674	5.45912	3.56377	3.6121	5.07068	6.49082	3.49875	4.73257	0	6.8695	7.12432	5.01423	0	0	0	0	0	4.27719	6.90255	3.91535	5.84956	0	0	0	0	4.46194	6.25872	5.17952	7.01639	6.37115	2.45457	0	0	3.72212
creatine degr	0.610712	0	0.603042	0	0.568296	0.557723	1.03133	0.986722	0.655508	0.297874	0.789918	0.499072	0.947546	1.03528	1.13448	1.21829	0.723586	0.440884	0.472817	0.856086	0.863855	0.495765	0.696137	1.45968	0	0	0.45416	0.738692	0.952678	1.24646	1.24291	0.719443	0.90004	0.845441	0.83075	0.858235	1.57506	1.03673	0.951713	1.06774	0.759259	0.891903	0.616183	0.809164	0.968909	0.614032	0.822174	0.936927	0.60039
glycine	1.85476	2.82822	0.717674	2.12052	3.17391	6.54108	5.38886	8.74457	2.71582	0.375278	1.12616	1.12332	8.05825	7.79853	13.5905	6.96807	2.42667	1.81092	2.11025	1.62471	2.01045	0.875329	1.82709	7.88781	1.55269	2.31254	4.54603	6.5216	8.25673	10.4242	10.1166	12.8594	1.14824	2.23821	1.90945	2.2958	9.88462	6.80237	10.9384	10.4746	1.79254	1.62799	2.49987	2.06207	3.00596	3.28478	13.5287	8.56043	2.369
oxamic acid	217.236	313.432	17.6931	285.014	34.539	15.5118	47.0245	35.0244	2.37337	113.668	63.1524	8.38104	58.4669	35.7723	62.2394	24.4676	35.4247	29.7028	47.4377	135.771	30.2726	20.7931	174.972	140.508	440.822	192.781	160.498	191.894	145.236	86.8919	179.152	40.3453	266.829	58.8326	151.721	224.018	80.0545	33.8397	200.611	42.2688	203.297	40.6902	108.476	411.059	110.062	124.155	77.3119	50.6557	30.6482
4-hydroxybutyrate	9.01585	7.36478	5.12741	6.29784	6.61358	5.50011	5.18811	11.6086	5.40562	10.048	2.72461	5.07058	6.98466	11.0517	2.94402	4.60239	3.42907	1.46948	3.73228	7.57739	2.34048	3.04626	1.28707	4.72872	13.495	9.23889	6.6862	6.6897	3.13615	7.79027	6.5787	6.67177	1.14468	3.82982	4.398	1.65979	1.2779	3.55819	4.10071	1.85773	3.95061	4.51237	3.13938	0.893717	1.59314	0.982927	1.46018	3.01216	1.76725
unknown	1.24619	0.603953	0	0	0	0	0	0	0	3.78554e-05	0	0	0	0	0	0	1.72798	0	1.63003	0	0	0	0	0	4.49727	0.777727	0	0	0	0	0	0	2.5154	0	3.23412	0	0	0	0	0	8.36056	0	7.3917	3.7909	0	0	7.04056	0	0
creatine degr	1.03283	0.689885	0.841348	0.367715	0.499323	0.556039	0.36289	0.460662	1.08743	0.437665	0.637382	1.13901	1.69104	0.456306	0.754488	0.815698	1.54579	0.47358	1.18653	1.24413	0.649548	1.4411	0.65496	3.28332	2.32596	0.620377	0.670138	0.761084	0.363521	0.925101	0.559941	0.279032	1.38336	0.691814	1.70082	0.561301	1.09652	0.902486	0.500207	0.775905	1.17437	1.45929	0.877387	0.723246	0.570299	0.288399	0.775264	0.455862	0.660596
hydroxylamine	1.02879	0	0	0	0	0	0	0	0	0	0	0	0	0	0	0	0	0	0	0	0	0	0	0	0	0	3.45095	0	1.37051	0	0	0	0.872102	3.45896	0	0	0	2.67704	0	0	0.61832	0	0	0	0	0	0	1.5321	0.846472
unknown	2.24823	2.16463	1.16959	1.20552	1.40811	1.8345	1.63507	3.1645	2.75099	0.719403	0.859524	1.03937	5.14998	3.83711	1.80396	6.08022	2.07947	1.56255	1.6302	1.59233	1.93143	1.2245	1.59925	1.85128	3.84374	2.12917	2.37058	0	1.41978	2.11504	2.01203	3.52509	1.33167	1.33186	1.34096	1.46655	1.66587	1.43152	2.21899	2.91436	1.64888	1.91365	1.62288	1.57752	2.19084	1.43448	1.69365	1.33726	1.61691
Methyl yellow	0	0	0	0	0	0	10.742	7.15944	0	0	0	0	3.60291	2.72031	4.78844	0	0	0	0	0	0	0	0	0.8001	0	0	0	0	3.30896	4.95848	6.64175	0	0	0	0	0	7.37533	0	4.29735	0.581488	0	0	0	0	0	0	3.57015	1.16783	0
creatine	1.36062	2.08782	1.4749	1.06388	1.49238	2.12598	1.52128	1.24593	1.53206	0.894298	1.0695	1.00258	1.13707	1.71495	0.879959	1.95463	2.38835	1.62257	2.09806	1.92884	2.32875	2.64508	1.80849	1.34691	1.38268	2.01276	2.00548	0.424182	1.35001	0.734913	1.65814	2.41553	0.861016	1.96685	1.47496	1.14659	0.627735	2.11309	0.770095	2.52235	1.47256	1.72801	1.18863	1.56793	2.05435	0.99552	0.999775	1.38098	1.8338
2-ketobutyric acid	1.89845	1.20727	0.997325	1.34902	2.38806	1.8616	0.327255	0.376425	3.59808	0	2.40677	2.66163	0.632691	0	0	1.79019	0.874273	1.54919	1.06477	1.79485	3.14108	1.95753	3.75421	0	0	1.4883	2.33837	0	0.583008	0	0	0.949346	1.96896	1.50322	1.34683	2.20795	0	0	0.703063	0.637062	1.46764	1.67937	1.68129	1.62898	2.80809	2.69279	0	0	1.50224
monosaccharide	16.7563	8.4384	6.09863	11.7723	11.8015	12.4125	3.16881	3.55348	8.04193	5.31805	8.46603	12.8844	6.58768	3.36495	5.4425	2.57355	12.2476	10.7147	21.3618	15.1447	12.8409	5.74657	12.1834	8.39876	27.7954	14.8492	13.8582	7.21735	10.1445	7.67751	5.92428	5.76641	15.4622	10.8836	14.1934	19.1827	6.69318	6.002	10.103	5.04033	11.4541	13.9687	19.1239	13.5874	13.5746	10.7858	11.5976	15.3683	12.5868
amino acid	7.00591	8.30467	5.27533	9.92913	6.45145	9.97856	7.40822	7.09278	6.32068	7.30188	6.95436	0	6.47519	6.61385	7.50838	8.84278	7.05317	4.95421	8.36561	5.20857	5.75785	5.20662	5.59737	5.7046	0	9.03673	8.15301	0	6.43534	0	0	8.23206	8.09746	6.63329	6.13985	6.86653	5.54263	7.12877	6.94114	7.35632	4.80463	8.91707	0	7.97378	6.63396	6.05511	6.77199	6.61296	8.89356
2-amino-2-methylpropane-1,3-diol	84.8496	1.72386	0	8.72496	4.1202	0	0	13.6736	54.147	0	13.3473	38.2893	2.41358	27.086	1.62656	53.4532	6.18585	20.1274	121.035	90.3752	48.5969	48.1618	4.45084	60.885	147.821	7.83137	2.09962	22.7107	16.9092	68.9486	36.6253	10.3987	0	0	0	0	100.658	11.1147	59.3371	0	11.6018	18.0229	91.3362	60.2363	8.48592	5.11674	0	20.3872	14.1548
monosaccharide	6.35448	4.08363	3.53468	4.63363	2.82402	6.6179	1.60212	2.15227	4.26305	1.83449	3.10353	1.75572	3.56808	1.9626	3.4306	3.12698	3.38793	5.41023	7.48989	4.26223	0	0	0	0	0	0	4.49842	0	0	4.23537	0	0	0	0	4.36055	4.89752	1.59155	0	0	0	0	0	0	0	0	3.18418	0	0	0
monosaccharide	8.67126	7.1251	5.04456	6.26474	3.94313	10.37	5.50704	10.0627	8.38045	2.44026	4.35655	2.41575	11.1765	10.7269	5.78755	14.6642	6.7319	3.31439	4.91891	5.51253	4.2187	6.7987	5.14926	7.73755	10.9563	4.93535	5.43664	18.244	4.52068	5.70683	5.68992	7.79296	4.89719	3.58583	3.47484	3.33376	3.78173	4.69633	4.12235	4.45914	4.00659	4.0755	3.70669	5.52036	5.63537	3.88395	4.49587	2.62803	6.04995
m-cresol	0.687227	1.12625	0.372316	0.868551	0.381452	0.235704	0.549073	0	0.373022	0.422306	0.462545	0.217236	0.346753	0	0.372285	0.478169	0.393022	0.326688	0.537172	0	0	0.489774	0.236673	0	0.569653	0.488398	0.445512	0.349616	0	0	0	0.72333	0.393942	0	0.417167	0.330254	0	0	0	0	0.49352	0.345413	0.859946	0.622858	0.409291	0.366877	0	0.345542	1.22617
cholesterol	0	0	0	0	0	0	12.2989	11.5489	0	0	0	0	5.91644	11.1323	9.93636	7.67345	0	0	0	0	0	0	0	10.9613	0	0	0	3.97738	11.0851	5.37118	4.76179	8.60787	0	0	0	0	9.43239	14.0003	9.03188	6.72706	0	0	0	0	0	0	8.7079	10.6765	0
creatine degr	4.54364	4.28315	4.0512	2.56124	1.79183	2.5138	3.06514	2.7953	5.1605	2.30886	2.62862	2.44279	2.69463	3.02994	2.26492	3.3278	3.72213	1.90843	3.04631	2.30036	1.36884	3.82776	2.64738	2.80352	6.29139	4.73864	3.01767	2.38935	3.21481	3.8672	2.82128	2.44939	3.65381	3.69994	3.7254	2.70521	2.5218	3.90506	2.78859	3.18293	3.6319	4.11843	3.71705	4.00824	4.35284	1.61883	3.71145	3.09435	3.48024
unknown	0	0	0.392499	0	0.228142	0.693578	0.337733	1.46674	0	0	0.281952	0	1.85061	1.85524	0	2.0438	0.344675	0	0.462589	0.460745	0	0.750443	0.649593	0.587892	0.582501	0	0.265586	0	0.497823	0.391924	0.426352	2.10723	0.360353	0	0	0	0	0.413434	0.420465	0.467486	0	0	0.413153	0.528573	0	0.405807	0	0.466574	0.381704
Tricetin	0	3.12847	0	0	0	1.39016	1.45081	3.18563	0	0	0	0	2.8608	3.63774	1.91798	2.80069	0	0	0	0	0.771827	0	2.0101	2.74974	0	0	0	0	2.6941	2.98429	1.70437	2.40028	0	0	0	1.7131	3.4736	0	3.23943	2.39308	0	0	0	0	2.38409	2.13171	2.83236	2.43183	0
21-hydroxypregnenolone	0	1.42802	0	0	0.637595	0	0	0	0	0	0.790363	0	0	0	0	0.825202	1.54433	0.826579	0	0	0	0	0.76359	0	3.07178	1.95608	0	1.13646	0	0	0	0	1.34862	1.56765	0	0.948074	0	0	0.883188	0	1.23853	0	1.80197	1.59394	1.22613	0	0	0	1.37588
L-dopa	0.987189	1.09459	0.687133	1.11494	1.12939	2.03872	0.656297	0.634987	1.40515	0.505094	0.834847	0	0	0.661704	0.683364	1.35449	1.3476	0.832352	1.05451	0.888444	1.18612	0.758183	1.04292	0.604756	0.705572	1.40208	2.05268	0	0.897866	0.787955	0.461279	1.3367	0.678319	0.891112	0.828375	1.20681	0.720507	0.603641	1.27802	1.15876	0	1.10841	0.890276	1.16358	2.098	1.2038	1.10311	0.970684	1.06186
unknown	0	0	1.43432	0	0.837308	0	0	0	0	1.22893	0	0	0	0	0	0	1.49752	0.999006	3.40993	0	0.619373	1.50452	0	0	6.7627	1.54281	0	0	0	0	0	0	0	0	0.956098	0	0	0	0	0	0	2.1068	1.69499	0	0	0	0	0	1.71025
Salicylaldehyde	1.80999	1.40838	1.01869	1.04346	1.23683	0.859241	0.538956	0.475551	1.58686	0.596086	1.6517	1.26519	1.19183	0.547447	0.652005	1.48684	2.02463	1.1559	1.49277	1.40209	1.95499	1.35783	1.18153	1.60323	1.84055	1.63361	0.647323	1.23743	1.07282	1.07908	1.5573	0.954737	2.35827	1.57835	1.15728	1.32221	0.721803	0.753908	0.709402	1.74348	1.64073	1.72018	1.56445	1.60396	1.38873	0.875501	1.2527	1.30893	1.24597
lipid	1.84084	2.8652	1.13411	2.75957	1.25822	2.43965	1.56993	1.65157	2.46226	2.68865	2.40055	1.99743	1.71943	1.10891	2.03894	2.25359	1.87055	1.03292	2.41343	1.61008	1.51483	1.78081	1.70293	2.22016	3.48224	2.32515	1.59141	42.5687	1.54421	1.68484	1.7872	1.37067	2.83155	2.7397	1.78654	1.63786	1.55463	2.42467	1.12028	1.96579	1.67743	2.42132	2.47925	3.07012	1.19872	0.860207	1.9683	2.17417	2.54733
monosaccharide	1217.63	430.293	663.677	671.232	598.083	1050.22	488.219	568.902	602.258	273.727	521.463	475.125	757.223	595.737	522.464	737.433	684.721	368.568	956.504	986.132	692.305	857.199	795.493	684.633	1288.01	784.716	703.795	692.484	591.003	625.282	485.72	790.149	665.903	631.243	713.261	884.017	526.078	605.749	693.609	590.989	576.185	855.161	1033.32	716.25	920.393	724.838	823.285	799.986	838.225
Oleic acid	0.709748	0	0.338592	0	0.302235	0	0	0.669578	0	0	0	0	1.0897	0.493389	0	0	0	0.277879	0	0	0	0	0	0	0.940566	0.750614	0	0	0.553819	0.352379	1.64595	0.481392	2.22153	2.2863	0.909609	0.865285	0.692015	1.32837	0.32641	1.35314	1.01676	1.89329	0.995099	2.8705	0	0.181748	0.591789	0.885806	1.28018
monosaccharide	7.72977	5.58978	4.34484	5.89061	4.17911	7.64881	3.51498	4.65235	2.99715	2.54267	3.72548	3.3911	5.13014	4.82065	3.99985	4.7089	5.52677	3.80187	6.63781	5.90789	4.27802	5.15234	6.22077	4.01905	8.8117	5.9197	5.2943	2.36693	4.02319	4.68921	4.20671	6.22288	4.99438	5.70194	5.00659	5.50956	2.90447	3.63213	4.84732	4.31606	4.15826	5.92583	6.5973	6.46782	6.8037	6.11551	4.45848	3.97799	5.84893
Cholestan-3beta-ol	1.22478	0.588515	0.568776	1.75131	2.15388	0	1.27416	1.02892	0	0.884115	0.750997	0	0	1.23189	0.292238	0	0.479057	0.392757	0.509982	0.676807	0.279864	0.689728	0	1.22462	0.928176	0.667832	0.868684	5.96195	0.570399	0.395169	0.33662	0.511718	0.306841	0	0.766885	1.09365	2.95651	0.356307	0.86025	0.265895	0	0	0.645661	0.63755	0.877023	0.381197	0.742063	0.261468	0.7662
3-hydroxybutyric acid	6.33959	6.01581	10.1834	5.98028	3.90148	4.85322	3.97745	4.22192	4.40564	5.0753	4.73656	4.26158	4.45011	5.19802	5.5553	3.87098	5.30451	4.6784	10.3193	4.22141	3.84562	3.92343	4.06145	4.91571	15.819	12.0792	3.89081	2.0839	3.9428	4.83187	4.52928	4.52237	5.53112	4.83797	5.0906	4.19909	3.80944	4.20819	4.26477	3.97911	5.75556	5.329	4.87479	11.4061	4.4882	4.01133	4.04496	3.63728	9.3014
monosaccharide	1.73472	0	8.02841	1.60128	2.41732	0	9.45778	10.4	0.259164	1.20932	1.46274	0	0.948826	10.9092	0.416858	0	0.764942	0	0	0.305112	0.138871	1.30372	0	13.3516	1.25853	0	0.780071	0.607375	0.423969	0	0	0.206507	0	0	0.634369	0	9.30288	6.51522	0.392824	0.488891	0	0	0	0	0.929434	0	0.877469	0	1.94958
3-Hexenedioic acid	4.68325	4.42371	3.55339	4.39947	3.19337	4.20015	2.70224	3.04114	1.42854	2.03549	2.68596	2.43549	2.28016	2.95283	1.92583	1.03604	3.29174	2.99908	4.74255	3.21787	2.71818	1.99377	3.9639	3.60918	5.83918	4.02215	3.58869	0	1.54543	1.47161	2.13573	1.99372	3.57697	4.14001	3.70838	3.54981	1.72324	1.96194	2.30844	2.01197	3.23398	3.65906	3.70759	4.53326	4.00952	4.24752	1.47528	1.62869	3.88214
unknown	0	0	0	0	0	0	0.954265	0.717027	0	0	0	0	1.70087	2.91717	4.75739	0	0	0	0	0	0	0	0	0	0	0	0	4.46023	1.01647	0	0	1.89033	0	0	0	0	1.33438	0.519723	0	1.19709	0	0	0	0	0	0	1.18479	0.899608	0
unknown	0	0	0	0	0	0	1.35051	0.714378	0	0	0	0	1.56773	2.70323	4.95125	1.71827	0	0	0	0	0	0	0	0	0	0	0	4.095	0.927658	1.57781	2.07942	1.73921	0	0	0	0	1.1756	0.500141	1.52474	1.35165	0	0	0	0	0	0	0.958369	0.909687	0
monosaccharide	1.0297	0.886045	0.688899	0.253744	0.147022	0.680272	0.260714	0	0.727613	0.228608	0.213074	0.176937	0.851726	0.262362	0.548364	0.692036	0.578147	1.04957	1.38124	0	0.168908	0.769187	0	1.00502	1.82933	1.1751	0.764459	0.690666	0.274434	0.727662	0.374558	0.532151	0.64971	0.920395	0.633749	0	0	0.278716	0.155115	0.305068	0.475454	0.775419	1.32002	0.769358	0	0	0.0832951	0.356439	1.16347
2'-Hydroxyacetophenone	0	0	0	0	0	0	8.69697	8.46209	0	0	0	0	8.91484	7.59247	10.2936	8.16051	0	0	0	0	0	0	0	7.42936	0	0	0	1.53876	6.97432	9.85002	10.2985	8.17917	0	0	0	0	7.22558	7.92848	8.31258	8.44721	0	0	0	0	0	0	5.75964	6.20201	0
glutamic acid	0.397292	0.490827	0.245451	0.360803	0.53126	0.628663	0.32162	0.494669	0.414651	0	0.312516	0.459938	0.356041	0.501009	0.277738	0.276465	0.264505	0.266541	0.242846	0.334769	0.386581	0.268155	0.36087	0.30768	1.16434	0.395091	0.685238	0.23377	0.490947	0.599691	0.71517	0.33863	0.274857	0.427704	0.450659	0.249542	0.436004	0.343805	0.475743	0.346756	0.203035	0.434271	0.5064	0.611485	0.617451	0.25501	0.690475	0.290601	0.35664
monosaccharide	11.1981	0	47.0918	10.2238	14.5365	3.86355	54.5004	63.4212	4.01995	7.98209	9.52722	2.93472	5.89385	65.4825	4.08733	2.13348	5.49009	0.851254	3.73245	3.24981	2.66969	12.4408	1.38378	76.2548	11.2457	2.94029	7.22817	1.18736	3.0591	2.61417	1.97261	2.80766	1.26925	0	4.98072	4.44944	52.5989	36.8925	3.0363	3.06173	0	2.23504	2.76742	2.02011	7.21491	1.84603	5.4602	1.48185	12.7678
malonic acid	3.70653	0.674989	1.52199	3.68847	0.784453	2.33469	0	0	0	1.02659	1.18098	0.830669	0	1.33388	2.39237	1.40346	4.2754	0.933536	1.59582	0.637471	0.754548	1.28031	0	0	2.1455	1.68058	1.15366	2.33565	0.892679	1.01212	0.802245	1.61878	1.499	0.673355	0.941835	0.885677	0.797752	0	1.19701	0	2.73743	0	1.19204	1.94991	2.72402	1.4097	0.773255	0.499141	2.6793
unknown	4.61523	1.4572	3.61344	7.3105	1.31372	3.59603	1.10192	0.982233	0	1.81057	2.08613	1.62184	2.19199	3.17939	5.02764	2.30914	5.95211	2.30624	2.58572	1.21417	1.1458	2.43376	0.608807	1.11298	3.08517	2.89553	3.25428	0	1.70556	2.0331	2.13836	2.71544	2.90308	2.1896	1.98541	1.1767	1.54558	0	2.18865	0	5.88131	1.29482	2.2681	3.39978	4.28169	2.39426	0	1.07893	3.25359
monosaccharide	311.991	98.1039	163.501	153.399	140.863	244.561	114.94	143.748	96.6751	74.2109	123.713	108.843	189.91	141.64	128.769	171.93	162.605	91.2168	235.114	232.245	160.898	214.175	176.795	172.091	307.112	181.889	168.127	156.972	147.206	151.878	115.945	166.156	157.405	158.506	173.774	217.687	132.158	158.751	166.873	143.528	137.89	215.185	263.325	164.608	210.876	163.808	209.722	203.271	211.474
amino acid	0.354464	0	0.35307	0.635181	0.879481	0	0.565581	0.415443	0	0.74621	0.647696	0	0	0.369275	0	0	0	0	0	0.283658	0	0.427991	0	1.56214	0.816691	0.389932	0.532301	0.591832	0.352132	0	0	0	0	0	0.499922	0.496752	2.73891	0.593895	0.476587	0	0	0	0.427416	0.334327	0.533442	0	0.540518	0.281039	0.281176
oxalic acid	2.12938	1.90138	1.44076	1.09224	0.962101	0	0.962091	0.503961	1.69769	2.22245	0.903847	2.75808	1.26132	0.566358	1.09786	0.734016	1.40027	1.55356	1.59677	0.559369	0.74917	1.36257	0.642941	0.519467	5.35221	1.62711	1.51102	0.857306	0.453312	1.8765	1.64955	0	1.74982	1.2314	1.59439	0.741608	0.417699	0.407863	0.485694	0.366481	1.0761	1.58299	2.3648	1.97376	0.58363	0.360335	0.619461	0.408608	2.37103
Ethanolamine	1.61777	2.14715	3.65264	1.2058	1.42206	1.5788	3.39805	3.72977	1.197	1.57068	1.01052	1.57311	3.6734	4.19547	4.84182	2.91092	1.58173	1.71757	4.85308	0.99067	1.37052	1.14789	1.18341	2.5617	8.07868	6.59404	1.13052	0.209909	2.73045	3.94351	4.28468	4.06536	1.71206	2.00901	2.09541	1.39864	3.10408	2.61204	3.3689	3.70637	1.11338	1.81476	1.7629	6.19296	1.2145	1.22893	1.97539	2.22824	5.42865
histidine	3.83902	0.681678	3.38982	0	0.539817	4.09765	3.04255	2.9904	1.75338	0.927241	2.51982	0	1.46298	3.15799	2.27377	3.81361	0.770263	0	0	0.620931	0.66647	4.30563	0.915487	8.46374	1.93261	0.7602	0	0	1.25545	0	0	0.635838	1.92399	0.900481	3.64253	0.670057	0.770558	3.02184	0.963674	2.42688	2.77469	3.29889	0	0	1.94703	0	0.706595	1.17919	0
Thymol	0.999757	1.287	0.858763	0.849912	0.684354	1.05872	0.993717	1.05242	0.966125	0.792365	0.824597	0.600934	1.00315	1.03832	1.09414	2.45363	0.700561	0.783188	0.735974	0.728095	0.697581	0.733923	1.01151	1.09784	1.10111	1.09077	0.770897	0.808212	0.800033	1.00434	1.09205	0.877583	0.894451	1.00001	0.797305	0.688151	0.520311	0.950042	0.894538	0.956924	0.680703	0.836565	0.765225	1.20848	0.720419	0.968232	0.927416	0.709555	0.747355
lipid	0.934425	1.12731	0.822776	0.80832	0.672171	0.926581	0.916147	0.951166	0.687244	0.731517	0.745558	0.499366	1.02851	0.990143	0.881563	2.28178	0.562081	0.617785	0.751443	0.652289	0.639711	0.70262	0.871904	1.01984	1.11519	0.89795	0.697964	0.702348	0.719853	0.832956	0.961934	0.801328	0.911329	0.939881	0.689167	0.60699	0.470633	0.971503	0.878937	0.993715	0.694552	0.985904	0.712503	1.03386	0.726095	0.865164	0.782392	0.710496	0.629776
lipid	7.74334	5.29701	6.66916	8.07719	7.62206	7.26958	0	0	8.51363	14.7811	5.7012	4.64978	0	0	0	0	7.55923	6.05765	12.5102	3.99104	6.42579	10.5932	2.9793	0	15.723	10.2034	8.90179	0	0	0	0	0	11.3554	5.85885	7.20195	8.13679	0	0	0	0	4.55225	14.0013	10.9712	6.74229	4.64789	5.08099	0	0	10.4405
monosaccharide	0	0	0	2.15941	1.69136	0	1.37687	0.901584	0	2.17583	1.3045	0	0	0.945605	0	0	0	0	0	0	0	0	0	3.78283	0	0	0	1.53802	0	0	0	0	0	0	0	1.0835	5.67936	1.45085	1.4934	0	0	0	0	0	1.09554	0	0	0	0
1,5-Anhydroglucitol	0	0	2.38679	0	1.27624	0	3.29477	0.791541	0	0.810268	0	0	0	0.757915	0	0	0	0	0	0	0	0.656422	0	1.21572	0	0	0	0	0	0	0	0	0	0	0	0.647007	3.75799	1.37249	0	0	0	0	0	0	1.16204	0	0	0	0
oxoproline	5.01592	9.3142	4.09398	5.9108	5.82047	5.54743	4.15769	4.63982	6.7603	3.37496	4.72285	3.39082	5.06612	4.57564	6.14852	7.96825	6.24286	5.14886	5.91072	6.27052	6.12659	3.95228	6.58438	5.35574	6.6203	6.77598	5.51888	4.6293	5.41534	7.08033	7.16855	5.80783	4.87287	7.37925	5.91398	5.24875	4.41738	4.07289	7.2116	5.95141	5.09393	7.24257	6.28563	9.32799	6.09522	6.42614	8.8336	4.45483	6.79016
Leucine	2.73168	3.7202	1.71694	2.70166	1.87662	2.26328	2.22056	2.88283	1.22327	0.837971	1.64625	0.95989	2.28305	2.70533	2.40333	3.00048	4.66545	2.97351	3.13304	2.40053	1.67066	1.29436	1.20078	4.27538	4.67896	4.02057	3.40144	4.66929	5.19769	8.10863	5.52668	4.16769	2.13241	3.21623	2.00588	2.8411	5.39448	3.73012	4.8446	4.40187	1.98513	2.56597	2.9975	3.58869	3.21915	1.654	7.39293	4.00506	2.33087
Valine	0.932709	1.994	0.783486	1.58604	1.36061	3.9234	3.33002	4.41009	1.56999	0.345177	0.863542	0.940037	3.79244	4.40102	4.00657	5.06108	1.59611	1.34468	1.24817	1.2751	1.41387	0.71013	1.63135	7.43724	1.72838	1.96978	4.82283	7.3356	7.9048	10.7548	9.59208	5.36574	0.897448	1.78709	1.23074	1.85691	8.39618	6.48173	6.41982	7.28281	1.19187	1.29982	1.3583	1.84431	3.92878	2.52856	10.6084	6.5497	1.29111
Serine	4.95779	6.37235	2.38006	7.03631	4.54374	4.86339	3.44057	6.04002	4.39088	1.33972	2.42121	3.058	5.05508	5.90881	6.26003	5.12255	6.59437	4.01818	5.0738	5.21595	5.95365	3.12039	3.57507	3.94172	6.21417	5.82964	7.26824	4.99543	6.10417	9.84214	7.35341	7.71641	3.82984	4.40225	4.77432	5.80051	6.00431	4.16647	7.49675	6.09449	3.81803	3.40605	6.02218	5.30387	7.93279	5.55529	7.34094	5.14301	4.74738
Threonine	4.368	6.98185	2.9968	6.91287	7.22862	5.4881	3.41912	5.0005	5.24988	1.74361	3.93539	2.30833	3.9901	4.94466	5.28337	8.83931	10.5957	5.47862	7.0311	6.23954	8.23184	4.29368	7.16142	6.78813	7.46854	6.55966	8.40812	6.04632	6.38285	8.85576	8.13151	8.76223	3.49962	4.96719	3.47009	6.7242	6.94308	3.82412	5.44189	7.01183	3.69456	3.65478	5.31551	5.1912	8.63899	4.63977	9.98914	4.54465	4.70015
DL-Anabasine	0.947126	1.41682	0.548227	1.81944	5.63304	3.13824	0.657993	0.859023	1.15403	0.574262	1.31307	1.07513	0.674807	0.63496	1.74156	1.47971	2.12595	1.76956	2.33788	2.46399	6.20801	1.51089	3.13391	0.842075	3.68223	3.24529	5.37002	0	2.36302	3.74994	2.99539	2.05386	1.10101	1.68516	1.69059	3.3006	4.77271	0.959673	2.37625	2.23527	1.39521	2.23744	1.84321	2.14795	3.42678	3.37911	4.35985	1.66139	1.72367
Aminomalonic acid	1.95572	1.69849	0	2.41955	2.79227	0	1.10371	1.35974	0	2.21274	1.47273	0	1.77026	1.72104	0.906471	0.779981	0.520359	0	1.73262	1.01297	0.426641	1.60983	1.00277	2.92439	2.59964	1.5613	1.52736	1.74118	1.17507	0	1.12165	1.52724	1.52153	0	1.93512	2.4671	4.6595	0	1.70876	0.868205	1.59748	0	1.78815	2.7376	1.83174	0.966228	1.5624	0	1.21073
Phenylalanine	2.04093	2.83834	1.86579	3.20231	3.88158	2.99681	1.95757	2.19704	2.45234	1.13062	2.11622	2.3023	2.11058	2.34156	2.12529	3.54683	2.74801	2.60414	3.16262	2.39705	4.69616	2.37567	3.61204	3.22234	3.88636	2.75717	4.29899	1.5554	2.92652	4.41862	3.59963	3.53669	2.08971	2.3169	1.68675	3.52473	2.6189	2.33253	3.66203	2.57988	1.79006	2.16862	2.83194	2.82432	3.60438	3.17328	3.61474	2.67914	2.77892
Carbobenzyloxy-L-leucine degr5	0	1.07284	2.13062	0.637657	1.06598	0	0	0	1.87926	0.776773	1.48858	2.17818	0	0	0	0	1.2284	1.25407	1.88659	1.12393	1.46924	2.04358	0.746075	0	0	2.05615	0	0	0	0	0	0	0.983215	1.36363	0.902564	0.872846	0	0	0	0	0.946912	1.54134	1.08063	1.3284	0	0	0	0	1.8501
2-hydroxypyridine	2.9543	0	2.56724	1.95649	0	0	0	0	0	0	1.96097	2.04314	0	0	0	0	0	0	0	1.93927	1.45249	1.55715	0	0	0	0	0	0	0	0	0	0	0	0	0	1.54437	0	0	0	0	0	0	0	0	0	0	0	0	0
lipid	2.7299	6.16998	1.72416	5.08406	1.68776	3.62451	2.03193	2.3987	5.74884	7.24979	4.3073	5.16204	2.8732	1.68802	3.84726	3.00271	3.0033	1.42613	3.60369	2.97204	3.11465	3.48389	4.81558	4.0849	4.93562	2.72404	2.35242	207.187	2.8418	3.38373	3.72456	1.87595	6.37441	5.90189	2.59902	2.54243	2.4732	4.573	2.01284	3.70609	3.01452	4.31223	2.89064	6.23392	1.70866	1.5457	2.92949	3.43018	3.14794
N-Methyl-L-glutamic acid	6.37824	11.8922	5.04413	3.53644	3.88532	4.84055	3.44931	4.19945	4.6635	5.14985	4.66793	4.99132	4.97172	4.47202	4.028	3.30724	4.80622	8.31809	4.9841	4.87877	5.28186	4.51646	4.30545	4.57436	7.59543	6.08624	3.57437	4.00873	3.58807	3.72597	4.14633	3.70228	5.12625	9.42366	8.97291	5.53141	3.4977	3.66719	3.2919	3.96694	5.31429	10.2668	8.54657	6.06947	4.29727	4.02384	4.77283	4.61545	3.84622
glycerol	12.5362	11.8485	9.4726	6.61613	6.39412	6.53752	6.41602	7.154	13.1662	8.00014	6.4936	6.87587	11.73	8.08522	9.13314	6.68071	3.53702	2.82214	5.31068	6.09348	7.99328	4.91672	8.62715	8.71413	14.9693	4.29106	3.34918	3.88689	3.81721	3.02031	6.6738	3.63483	14.1388	9.88225	8.00836	4.57105	7.34577	7.45251	4.36552	6.2087	8.74467	9.93714	4.50832	8.78652	3.00509	3.51018	6.56643	5.8022	5.56286
Isoleucine	1.28365	1.98593	1.05339	1.61052	1.5644	1.31113	0.961517	1.15674	2.02665	0.670193	1.19375	1.22193	1.12342	1.11821	1.36544	1.70226	2.38171	1.49763	2.09961	1.32905	2.10673	1.08564	0.864641	2.1021	2.88343	2.34017	2.09831	2.3613	2.51338	3.17662	2.93789	1.76301	1.31167	2.07534	1.10425	1.6574	2.40718	1.77793	1.65842	2.25708	1.14127	1.86064	1.71473	2.09305	1.63637	0.890723	3.13892	1.88729	1.38926
proline	10.2901	10.1891	2.64445	9.52713	7.35293	4.83682	7.62526	12.9365	3.30359	0.799	2.61146	2.0104	7.23556	11.9166	8.7456	2.4696	11.0206	8.09205	8.60498	6.19619	3.79117	1.72762	1.56267	3.77399	6.07716	7.47507	5.54569	6.1515	7.44147	16.3765	6.26313	12.9646	3.12618	3.23594	6.1051	6.74263	8.33118	3.1572	9.62635	5.08075	4.1516	2.9085	7.07913	4.80209	4.75841	3.76039	11.9514	4.49134	7.16578
oxalic acid	0.951375	1.02034	1.68761	0.736582	0.599443	0.78705	0.651309	0.968836	0.823659	0.760729	0.699571	0.646342	0.846563	1.08451	0.898327	0.733755	0.749357	0.766953	1.81342	0.754995	0.623128	0.626823	0.786821	0.846632	2.79233	2.09237	0.624736	0.522064	0.580111	0.84116	0.810858	0.808432	0.752116	0.886539	0.874887	0.667358	0.562998	0.78785	0.669371	0.720899	0.850678	0.893545	0.772592	1.92209	0.633556	0.627579	0.7518	0.641117	1.60608
Erythrose	0	0.426975	0	0.338308	0.206007	0	0	0.181544	0.351186	0.258353	0.220282	0.306239	0.27988	0.23298	0.253193	0.299564	0	0.381713	0.365408	0	0.223207	0.210095	0.535456	0.305314	0	0.302445	0.362724	0	0.263657	0	0.339801	0	0.295631	0.311172	0.308416	0.233823	0	0.179304	0.326726	0.265884	0.301568	0.435251	0	0.421834	0	0.36183	0.256076	0	0.367972
Carbobenzyloxy-L-leucine degr5	1.22875	0.62937	0.67917	0.672559	0.844319	1.33833	0	0	0.663245	0.577062	0.802647	0.413109	0	0	0.721356	0	0.700693	0.376827	0.77512	0.928117	0.598772	0.798995	0.813225	0.655433	1.36887	0.85751	0.709974	0	0.578893	0.740513	0.46812	0.307087	0	0.522657	0.94033	1.09899	0	0.510716	0.569534	0.460256	0.752918	0.751066	0.82966	0	1.26499	0.944942	0.613515	0.779347	0.783556
2,3-Dimethylsuccinic acid	6.77258	6.09142	4.7771	0.969622	1.13942	3.18584	1.94306	3.02661	4.66688	0.800904	0.849074	0.911699	3.51112	2.66991	4.5189	5.66511	5.32884	3.99731	6.34211	1.7129	1.54974	2.17282	1.7893	1.98134	6.82993	8.27127	3.82915	0	1.90641	2.02087	1.79774	5.80084	4.81321	6.15944	6.16577	1.09321	0	1.72592	3.15412	3.37539	5.03305	7.01241	5.48888	6.59629	3.32183	1.32036	1.56241	1.31734	5.01805
D-Altrose	5.46628	4.8244	2.49501	4.55641	2.98505	4.19255	1.93248	2.09631	5.2447	2.5594	2.90922	2.79097	4.23502	2.29504	2.63952	4.33285	3.54367	3.43129	5.7065	4.10198	2.97852	3.28135	4.77686	2.66918	6.10232	4.57883	3.53899	1.54424	2.72814	2.20519	3.04178	3.58674	4.29473	4.84896	4.4497	3.91934	0.947244	2.12224	3.38904	3.26785	4.26052	4.54139	4.48662	5.97286	4.62037	4.94949	3.02003	3.00339	4.71945
glutamine	6.76062	3.98541	2.84938	5.3332	7.11247	5.30772	1.77168	2.63973	5.27499	0.845278	4.1657	4.23771	3.01193	2.66852	1.66201	1.7537	4.0559	3.54718	4.35326	5.34319	6.04765	3.77419	4.68715	2.98873	9.16414	4.71123	8.95553	1.04635	2.68709	1.88131	1.96737	4.26772	2.59224	2.80773	4.66308	6.2435	2.61334	2.24471	3.55592	2.98901	5.20897	4.66053	5.26343	3.83587	7.0484	3.98652	3.83563	3.24643	4.40126
pyrogallol	1.37079	1.6114	2.27753	1.37051	1.45503	1.17142	1.03293	0.789996	2.67124	1.48176	1.24288	1.17549	0.912643	1.54821	1.22812	1.02895	1.32124	0.992379	3.64811	1.38852	1.12814	1.40638	0.984877	0.807288	4.61962	2.68682	1.15861	0.488605	0.814803	1.12491	1.04847	1.36384	1.39092	0.996657	1.26616	1.32038	0.996799	0.798488	0.869116	0.687585	1.16106	1.49575	1.57894	2.34006	1.20799	0.884181	1.03959	0.969704	2.54811
Glucose-1-phosphate	1.83131	0	1.26993	1.85882	1.49097	2.7	1.07825	0	1.59693	0	0.93523	0.985209	0	0	1.30645	0	1.79323	1.13016	1.66098	1.70734	1.40296	1.09868	1.55346	2.03467	3.59931	1.77672	1.66921	0	0.754797	0	1.23979	0	1.54317	1.20083	1.26336	1.19068	0.882772	0.797457	0.962913	0.977563	1.37064	1.51974	1.49462	1.1698	1.88561	0.874393	1.14847	0.978456	1.70257
noradrenaline	1.75915	2.50039	0.937739	2.44584	2.33394	1.89811	0.385092	2.23418	5.94101	0.596957	1.5024	0.83842	3.13539	3.36232	0.872568	5.86404	1.53764	1.17063	1.42345	1.92146	2.33723	2.00261	1.64453	0.787708	1.02264	1.3534	1.73253	1.00863	0.681508	0.578637	0.872724	3.2089	1.10944	1.80794	1.20887	1.5222	0.309593	0.435054	0.858159	1.18469	1.37077	1.38592	1.29285	2.06591	2.43362	1.72084	1.22144	0.654797	1.37563
Inosine	2.23687	1.84319	2.60876	2.33113	3.31874	2.61604	0	0	3.29086	0.723051	1.55935	0.495561	0	0	0	0	1.46877	0.987357	1.53301	1.56502	1.03451	1.1083	0	0	4.12507	1.38372	0	0	0.877695	1.7997	1.63537	1.36385	0	0	2.1745	1.38646	3.02086	0	1.10171	0	0	0	0.781518	0	1.49664	1.11344	0	0	0
5-aminovaleric acid lactam	1.88593	1.6728	1.60926	1.52745	3.8054	3.45281	2.1188	2.58652	1.48427	0	1.42128	1.99178	2.83843	2.3955	4.91808	1.1534	1.9921	2.07154	2.79127	1.29814	3.15521	1.07029	1.90647	1.50842	4.70493	2.27032	4.72477	0	2.35871	5.60173	5.74045	4.20732	1.39717	1.62709	2.69728	2.95384	7.84268	1.26595	3.96627	2.77125	1.75961	2.35668	2.48015	2.01967	2.67505	2.00762	2.89882	2.67539	2.94009
glycerol	0.658426	1.30738	0.481842	0.989354	0.896504	0	0.467238	0.424148	0.586491	0	0.341232	0.224497	0	0	0.290967	0.612392	0.772388	0.950082	0.741759	0.562104	0.706205	0.897957	0.764597	0.825485	0.824122	0	0.259917	0	0.325907	0.351493	0	0.56971	0.387041	0.536946	0.398713	0.423338	0.562356	0.302253	0.429871	0.275905	0	0	0.919037	0.774919	0.923053	0.270888	0.594531	0.426939	1.25198
maltotriose	0	0	1.48561	0	0.45831	0	2.23546	0.478111	0	0	0.310597	0	0	0.736855	0	0	0	0	0	0	0	0.1624	0	1.78991	0	0	0	0	0	0	0	0	0	0	0	0	2.68741	0.838851	0	0	0	0	0	0	0.209736	0	0	0	0
unknown	0	0	2.63129	0	0.630166	0	2.5711	1.47652	0	0	0	0	0	1.42543	0	0	0	0	0	0	0	1.28301	0	1.53123	0	0	0.603623	0	0	0	0	0	0	0	0	0	2.089	1.78474	0	0	0	0	0	0	0.552284	0	0	0	0
2-Butyne-1,4-diol	2.45546	2.67977	1.27735	0	0.275691	0.777276	0.686261	0.772058	0.939854	0	0	0.292426	1.37122	0.821881	1.6038	2.22011	1.83672	1.24464	2.20267	0	0.454983	0.527851	0.639944	0.564373	3.02644	2.45422	0.956912	0	0.722484	0.656775	0.735552	1.54923	1.46815	2.06363	2.50091	0	0	0	1.09987	1.11415	2.0669	2.53812	2.19193	2.32758	0.753522	0	0.60945	0	2.05232
[truncated: 31 more columns]
